# Supplementary material for: Metataxonomic and Metabolic Impact of Fecal Microbiota Transplantation From Patients With Pancreatic Cancer Into Germ-Free Mice: A Pilot Study
Source: Front Cell Infect Microbiol. 2021 Oct 19;11:752889. doi: 10.3389/fcimb.2021.752889 (PMC8560705; doi:10.3389/fcimb.2021.752889)
Supplement: Supplementary file 2 [file DataSheet_2.xlsx]

## Sheet: Supplemental Table 1
Supplemental Table 1: Plasma cytokines and chemokines of mouse recipients at sacrifice
Cytokines and chemokinesa	Recipients of feces of PC patients		Recipients of feces of volunteers		Univariate linear regressionsb
	(n=10)		(n=10)
	median	IQR	median	IQR	Normalization	Coefficient	(95%CI)	p
IL-1α (pg/ml)	3.55	2.66	2.98	4.74	log (IL-1α)	-0.28	(-3.23, 2.68)	0.836
IL-6 (pg/ml)	1.99	2.06	1.99	2.12	log (IL-6)	-0.13	(-1.43, 1.16)	0.825
IL-9 (pg/ml)	4.66	3.99	4	1.36	1/IL-9	-0.03	(-0.16, 0.10)	0.611
IL-10 (pg/ml)	5.11	8.49	13.73	4.47	IL-10	1.36	(-4.18, 6.89)	0.592
IL-12 (p40) (pg/ml)	136.12	60.15	127.75	4.47	log (IL-12 (40))	-0.01	(-0.39, 0.38)	0.95
IL-12 (p70) (pg/ml)	26.56	20.27	21.28	7.91	1/sqrt (IL-12p70)	-0.02	(-0.07, 0.02)	0.287
IL-17A (pg/ml)	16.5	3.96	15.12	1.41	IL-17A2	52.28	(-85.49, 190.03)	0.413
Eotaxin (ng/ml)	0.74	0.16	0.66	0.18	1/Eotaxin2	-0.53	(-1.25, 0.18)	1.124
G-CSF (pg/ml)	17.23	4.94	17.97	8.8	log (G-CSF)	-0.02	(-0.67, 0.62)	0.944
Interferon-ɤ (pg/ml)	4.85	3.52	4.19	1.33	1/Interferon-ɤ3	-0.01	(-0.01, 0.02)	0.947
KC (pg/ml)	13.18	9.8	19.11	9.33	1/sqrt (KC)	0.04	(-0.02, 0.09)	0.173
MIP-1α (pg/ml)	0.69	0.59	0.72	0.09	1/MIP-1α2	0.05	(-0.32, 0.41)	0.78
RANTES (pg/ml)	14.96	5.71	12.82	3.67	RANTES2	53.86	(-6.75, 124.48)	0.119
Tumor-necrosis factor-α (pg/ml)	16.19	9.92	15.08	4.41	1/Tumor-necrosis factor-α	-0.01	(-0.03, 0.02)	0.547
aconcentrations of IL-1β, IL-2, IL-3, IL-4, IL-5, IL-13, GM-CSF, MCP-1 and MIP-1β were out of the range of the ELISA standard curves
bUnivariate linear regressions comparing body composition between mouse recipients of feces of 5 PC patients vs. 5 healthy volunteers. They take into account that two mice were transplanted with the feces of the same human donor. The reference group are the mice that received the feces of the healthy volunteers.

## Sheet: Supplemental Table 2
Supplemental Table 2: Myeloid, T and Treg cells and number of Peyer’s patches of mouse recipients at sacrifice
		Recipients of feces of PC patients			Recipients of feces of volunteers			Univariate linear regressionsa
		(n=10)			(n=10)			Normalization	Coefficient	(95%CI)	p
Number of Peyer's patches		5.9	±	1.4	5.6	±	1.5		-0.3	(-1.63, 1.03)	0.623
Peyer's patches
CD45+ cells (103)	median (IQR)	3.32		(11.01)	5.97		(5.85)	log (CD45+ cells)2	-0.03	(-1.34, 1.29)	0.962
CD3+ cells (103)	mean ± SD	1.99	±	1.52	2	±	1.32		-0.01	(-1.68, 1.66)	0.986
CD8+ cells (103)	median (IQR)	0.18		(0.36)	0.26	±	(0.27)	log (CD8+ cells)2	-0.05	(-1.1, 1.01)	0.919
CD4+ cells (103)	mean ± SD	1.47	±	1.04	1.56	±	1.07		-0.09	(-1.37, 1.19)	0.878
T reg (% of CD45 cells)	mean ± SD	2.24	±	0.77	2.18	±	0.85		0.06	(-0.96, 1.08)	0.899
Rorγ+/Foxp3+ cells (% of CD45 cells)	mean ± SD	5.85	±	2.37	5.27	±	3.96		0.58	(-3.11, 4.26)	0.731
Rorγ+/Foxp3- cells (% of CD45 cells)	mean ± SD	1.54	±	0.8	1.45	±	1.11		0.09	(-0.92, 1.10)	0.843
Mesenteric lymph node
CD45 cells (103)	median (IQR)	197.36		(36.89)	179.43		(49.65)	log (CD45+ cells)2	3026.81	(-1621.51, 22259.13)	0.73
CD3+ cells (103)	median (IQR)	125.13		(31.93)	108.71		(46.74)	log (CD3+ cells)2	1803.89	(-7405.08, 11012.85)	0.668
CD8+ cells (103)	mean ± SD	43.4	±	15.54	38.06	±	15.75		5.33	(-10.87, 21.54)	0.475
CD4+ cells (103)	median (IQR)	67.52		(10.95)	61.97		(24.58)	log (CD4+ cells)2	259.4	(-2879.19, 3398.00)	0.856
CD11b cells (103)	median (IQR)	2.21		(0.21)	2.07		(0.18)	log (CD11b+ cells)3	1.27	(-2.62, 5.16)	0.479
T reg (% of CD45 cells)	median (IQR)	4.35		(0.52)	4.56		(0.53)	log (T reg cells)3	8.96	(-25.58, 43.51)	0.572
Rorγ+/Foxp3+ cells (% of CD45 cells)	mean ± SD	0.69	±	0.19	0.59	±	0.2		0.58	(-3.11, 4.27)	0.731
Rorγ+/Foxp3- cells (% of CD45 cells)	mean ± SD	1.12	±	0.58	1.05	±	0.51		0.09	(-1.92, 11.30)	0.143
Blood
CD45 cells (103)	mean ± SD	23.36	±	5.29	18.3	±	9.86		5.06	(-4.85, 14.97)	0.278
CD3+ cells (103)	mean ± SD	6.59	±	1.39	5.22	±	2.49		1.37	(-1.18, 3.91)	0.256
CD4+ cells (103)	mean ± SD	3.78	±	0.87	3	±	1.42		0.78	(-0.68, 2.24)	0.259
CD8+ cells (103)	mean ± SD	1.96	±	1.08	1.93	±	0.97		0.26	(-1.41, 1.46)	0.968
CD11b cells (103)	mean ± SD	4.9	±	2.13	3.93	±	2.28		0.97	(-1.71, 36.57)	0.433
aUnivariate linear regressions comparing body composition between mouse recipients of feces of 5 PC patients vs. 5 healthy volunteers. They take into account that two mice were transplanted with the feces of the same human donor. The reference group are the mice that received the feces of the healthy volunteers.
CD45 cells (103)

## Sheet: Supplemental Table 3
	Supplemental Table 3: Relative abundance of bacterial genera in human and mouse fecal samples
	Human donor ID	1	2	3	4	5		11	12	13	14	15		1	1	1	1	1	1	1	1		2	2	2	2	2	2	2	2		3	3	3	3	3	3	3	3		4	4	4	4	4	4	4	4
	Mouse ID													1	1	1	1	2	2	2	2		5	5	5	5	6	6	6	6		9	9	9	9	10	10	10	10		13	13	13	13	14	14	14	14
	Mouse group													A	A	A	A	B	B	B	B		A	A	A	A	B	B	B	B		A	A	A	A	B	B	B	B		A	A	A	A	B	B	B	B
	Day after transplantation													5	10	15	30	5	10	15	30		5	10	15	30	5	10	15	30		5	10	15	30	5	10	15	30		5	10	15	30	5	10	15	30
	Subject description	H-PC	H-PC	H-PC	H-PC	H-PC		H-CTRL	H-CTRL	H-CTRL	H-CTRL	H-CTRL		M-PC	M-PC	M-PC	M-PC	M-PC	M-PC	M-PC	M-PC		M-PC	M-PC	M-PC	M-PC	M-PC	M-PC	M-PC	M-PC		M-PC	M-PC	M-PC	M-PC	M-PC	M-PC	M-PC	M-PC		M-PC	M-PC	M-PC	M-PC	M-PC	M-PC	M-PC	M-PC
	Bacteroides
	Blautia
	Faecalibacterium
	Subdoligranulum
	Collinsella
	Parabacteroides
	Oscillibacter
	Ruminococcus_g2
	Alistipes
	Ruminococcus
	Fusicatenibacter
	Dorea
	Phascolarctobacterium
	Eubacterium_g5
	Lachnospira
	Ruminococcus_g4
	Eubacterium_g23
	Roseburia
	Anaerostipes
	Bifidobacterium
	Agathobacter
	JPZU_g
	Pseudoflavonifractor
	Clostridium_g24
	Sporobacter
	Barnesiella
	Lachnospiraceae_unclassified
	Parasutterella
	CCMM_g
	Clostridium
	Butyricicoccus
	Odoribacter
	AB239481_g
	AY305316_g
	Coprococcus_g2
	Romboutsia
	DQ057459_g
	Intestinibacter
	Coprococcus_g1
	Eubacterium_g7
	Sutterella
	Streptococcus
	Akkermansia
	Caproiciproducens
	KE159538_g
	Paraprevotella
	Butyricimonas
	Bilophila
	HM123979_g
	Eubacterium_g4
	Murimonas
	JN713389_g
	Eubacterium_g8
	Eisenbergiella
	AB185816_g
	Eubacterium_g17
	Enterococcus
	LARJ_g
	Victivallis
	Eubacterium_g20
	EU457907_g
	Terrisporobacter
	Anaerofilum
	Eubacterium_g21
	Hydrogenoanaerobacterium
	Hungatella
	Marvinbryantia
	AM500802_g
	GQ896819_g
	Escherichia
	Coprobacter
	Turicibacter
	Clostridium_g6
	LLKB_g
	EU842423_g
	EF400272_g
	Coprococcus
	AJ576336_g
	FR888536_g
	Holdemania
	EF406589_g
	AM277063_g
	Clostridium_g21
	Desulfovibrio
	Oxalobacter
	EF402988_g
	Coriobacteriaceae_unclassified
	Eggerthella
	Adlercreutzia
	Anaerotruncus
	Syntrophococcus
	EF404788_g
	EU381776_g
	GQ175418_g
	DQ815907_g
	Eubacterium_g1
	KE993550_g
	Christensenella
	GU302849_g
	Clostridium_g12
	Ruminococcaceae_unclassified
	Coprobacillus
	Veillonella
	DQ905324_g
	EF401862_g
	Enterobacteriaceae_unclassified
	AB218327_g
	Sellimonas
	BBZZ_g
	EF405415_g
	Clostridium_g8
	HQ716403_g
	DQ807451_g
	FJ880395_g
	JN162689_g
	Prevotella
	Succinivibrio
	Holdemanella
	Catenibacterium
	EF406806_g
	FJ507320_g
	Hafnia
	Dialister
	Klebsiella
	AB506391_g
	Alloprevotella
	Catenisphaera
	Elusimicrobium
	Succiniclasticum
	GQ451249_g
	AB009176_g
	Bacteroidales_unclassified
	Slackia
	Butyrivibrio_g1
	AM277970_g
	FJ951890_g
	Megasphaera
	AF018558_g
	Bulleidia
	Howardella
	EF401875_g
	AF371685_g
	Lactobacillus
	DQ824211_g
	Clostridium_g23
	AM278923_g
	EU842486_g
	EF604613_g
	EU844456_g
	AJ518873_g
	GU324393_g
	DQ815350_g
	AB491207_g
	Lactonifactor
	DQ673535_g
	Clostridium_g27
	Dielma
	FJ879347_g
	AM405620_g
	Enterorhabdus
	Anaerofustis
	AM406090_g
	Eubacterium
	KE159600_g
	AB606254_g
	AB606332_g
	KE159571_g
	AY858448_g
	Catabacter
	AJ576354_g
			0.001		0.3		20
			Relative abundance (%)
		H		Human
		M		Mouse
		PC		Pancreatic cancer patient or mouse transplanted from a pancreatic cancer patient
		CTRL		Healthy volunteer or mouse transplanted from a healthy volunteer
[truncated: 56 more columns]

## Sheet: Supplemental Table 4
Supplemental Table 4: Taxa differentially abundant between pancreatic cancer patients and healthy volunteers
			PC						CTRL						PC						CTRL
Subject ID	1	2	3	4	5		11	12	13	14	15		1	2	3	4	5		11	12	13	14	15
Phylum																									Proteobacteria										Relative abundance (%)
																									Lentisphaerae		0.001			0.3			20
Class																									Bacilli
																									Gammaproteobacteria				relative abundance greater than the median of all (5 PC + 5 CTRL) samples
																									Actinobacteria_c				relative abundance lower than the median of all (5 PC + 5 CTRL) samples
																									Lentisphaeria
Order																									Enterobacteriales
																									Lactobacillales
																									Bifidobacteriales
																									Victivallales
Family																									Bacteroidaceae
																									Enterobacteriaceae
																									Streptococcaceae
																									Lachnospiraceae
																									Rikenellaceae
																									Bifidobacteriaceae
																									Christensenellaceae
																									Mogibacterium_f
																									Victivallaceae
Genus																									Bacteroides
																									Parabacteroides
																									Ruminococcus_g4
																									Clostridium_g24
																									AY305316_g
																									Intestinibacter
																									Streptococcus
																									Escherichia
																									Christensenella
																									Alistipes
																									Eubacterium_g5
																									Anaerostipes
																									Bifidobacterium
																									JPZU_g
																									Sporobacter
																									CCMM_g
																									AB239481_g
																									Coprococcus_g1
																									Eubacterium_g4
																									Murimonas
																									JN713389_g
																									Eubacterium_g8
																									Eubacterium_g17
																									Victivallis
																									Eubacterium_g20
																									EU457907_g
																									AM500802_g
																									Coprobacter
																									Coprococcus
																									Coriobacteriaceae_unclassified
																									Adlercreutzia
																									Syntrophococcus
																									Coprobacillus
																									Clostridium_g8
																									FJ951890_g
Species																									Intestinibacter_bartlettii
																									Phascolarctobacterium_faecium
																									Streptococcus_salivarius
																									Clostridium_symbiosum
																									Clostridium_g24_unclassified
																									Ruminococcus_lactaris
																									Clostridium_bolteae
																									Escherichia_coli
																									EF402099_s
																									Hungatella_unclassified
																									Clostridium_lavalense
																									FJ368968_s
																									Alistipes_indistinctus
																									Clostridium_aldenense
																									BCAB_s
																									JH815484_s
																									Parabacteroides_johnsonii
																									KE992700_s
																									DQ168656_s
																									Clostridium_scindens
																									LN869527_s
																									EF402988_g_unclassified
																									Streptococcus_anginosus
																									FJ371808_s
																									Escherichia_unclassified
																									Anaerostipes_hadrus
																									Eubacterium_hallii
																									PAC000195_s
																									CCMM_s
																									Eubacterium_eligens
																									Bifidobacterium_kashiwanohense
																									EF404854_s
																									Coprococcus_catus
																									Alistipes_obesi
																									HQ790744_s
																									Lachnospira_unclassified
																									Eubacterium_ventriosum
																									EF402661_s
																									Bacteroides_ovatus
																									HQ400012_s
																									Caproiciproducens_unclassified
																									PAC000196_s
																									Bacteroides_clarus
																									EF403162_s
																									EF403072_s
																									AM696716_s
																									PAC000194_s
																									GQ158591_s
																									DQ905770_s
																									EF401954_s
																									JN713389_g_unclassified
																									EF404684_s
																									EF436397_s
																									PAC000739_s
																									AAYW_s
																									Coriobacteriaceae_unclassified
																									EF401499_s
																									Asaccharobacter_celatus
																									AM277070_s
																									AM275462_s
																									EF405133_s
																									KE993550_s
																									Enterococcus_faecalis
																									EF405062_s
zOTU																									zOTU280	Bacteroidetes;Bacteroidia;Bacteroidales;Bacteroidaceae;Bacteroides;Bacteroides_dorei
																									zOTU588	Bacteroidetes;Bacteroidia;Bacteroidales;Bacteroidaceae;Bacteroides;Bacteroides_dorei
																									zOTU593	Bacteroidetes;Bacteroidia;Bacteroidales;Bacteroidaceae;Bacteroides;Bacteroides_dorei
																									zOTU1126	Bacteroidetes;Bacteroidia;Bacteroidales;Bacteroidaceae;Bacteroides;Bacteroides_dorei
																									zOTU1084	Bacteroidetes;Bacteroidia;Bacteroidales;Bacteroidaceae;Bacteroides;Bacteroides_dorei
																									zOTU2195	Bacteroidetes;Bacteroidia;Bacteroidales;Bacteroidaceae;Bacteroides;Bacteroides_dorei
																									zOTU3326	Firmicutes;Clostridia;Clostridiales;Lachnospiraceae;Dorea;Dorea_longicatena
																									zOTU1985	Bacteroidetes;Bacteroidia;Bacteroidales;Bacteroidaceae;Bacteroides;Bacteroides_dorei
																									zOTU2329	Bacteroidetes;Bacteroidia;Bacteroidales;Bacteroidaceae;Bacteroides;Bacteroides_dorei
																									zOTU29402	Firmicutes;Clostridia;Clostridiales;Lachnospiraceae;Clostridium_g24;Clostridium_g24_unclassified
																									zOTU75	Bacteroidetes;Bacteroidia;Bacteroidales;Bacteroidaceae;Bacteroides;Bacteroides_thetaiotaomicron
																									zOTU3924	Bacteroidetes;Bacteroidia;Bacteroidales;Bacteroidaceae;Bacteroides;Bacteroides_dorei
																									zOTU25753	Firmicutes;Clostridia;Clostridiales;Peptostreptococcaceae;Intestinibacter;Intestinibacter_bartlettii
																									zOTU13168	Firmicutes;Bacilli;Lactobacillales;Streptococcaceae;Streptococcus;Streptococcus_salivarius
																									zOTU24499	Firmicutes;Clostridia;Clostridiales;Peptostreptococcaceae;Intestinibacter;Intestinibacter_bartlettii
																									zOTU8	Bacteroidetes;Bacteroidia;Bacteroidales;Bacteroidaceae;Bacteroides;Bacteroides_xylanisolvens
																									zOTU14167	Firmicutes;Bacilli;Lactobacillales;Streptococcaceae;Streptococcus;Streptococcus_salivarius
																									zOTU24443	Bacteroidetes;Bacteroidia;Bacteroidales;Porphyromonadaceae;Parabacteroides;Parabacteroides_unclassified
																									zOTU27871	Firmicutes;Clostridia;Clostridiales;Peptostreptococcaceae;Intestinibacter;Intestinibacter_bartlettii
																									zOTU12111	Firmicutes;Bacilli;Lactobacillales;Streptococcaceae;Streptococcus;Streptococcus_salivarius
																									zOTU30024	Firmicutes;Clostridia;Clostridiales;Lachnospiraceae;Clostridium_g24;Clostridium_g24_unclassified
																									zOTU24733	Firmicutes;Clostridia;Clostridiales;Peptostreptococcaceae;Intestinibacter;Intestinibacter_bartlettii
																									zOTU31298	Firmicutes;Clostridia;Clostridiales;Peptostreptococcaceae;Intestinibacter;Intestinibacter_bartlettii
																									zOTU1114	Firmicutes;Negativicutes;Acidaminococcales;Acidaminococcaceae;Phascolarctobacterium;Phascolarctobacterium_faecium
																									zOTU18576	Firmicutes;Clostridia;Clostridiales;Peptostreptococcaceae;Intestinibacter;Intestinibacter_bartlettii
																									zOTU6103	Firmicutes;Clostridia;Clostridiales;Lachnospiraceae;Ruminococcus_g4;Ruminococcus_faecis
																									zOTU20231	Firmicutes;Clostridia;Clostridiales;Lachnospiraceae;Roseburia;Roseburia_inulinivorans
																									zOTU33301	Firmicutes;Clostridia;Clostridiales;Peptostreptococcaceae;Intestinibacter;Intestinibacter_bartlettii
																									zOTU26743	Firmicutes;Clostridia;Clostridiales;Peptostreptococcaceae;Intestinibacter;Intestinibacter_bartlettii
																									zOTU19230	Firmicutes;Clostridia;Clostridiales;Lachnospiraceae;Clostridium_g24;PAC000191_s
																									zOTU551	Firmicutes;Negativicutes;Acidaminococcales;Acidaminococcaceae;Phascolarctobacterium;Phascolarctobacterium_faecium
																									zOTU27995	Firmicutes;Clostridia;Clostridiales;Peptostreptococcaceae;Intestinibacter;Intestinibacter_bartlettii
																									zOTU524	Firmicutes;Negativicutes;Acidaminococcales;Acidaminococcaceae;Phascolarctobacterium;Phascolarctobacterium_faecium
																									zOTU37034	Firmicutes;Clostridia;Clostridiales;Peptostreptococcaceae;Intestinibacter;Intestinibacter_bartlettii
																									zOTU18902	Firmicutes;Clostridia;Clostridiales;Lachnospiraceae;Clostridium_g24;PAC000191_s
																									zOTU24558	Firmicutes;Clostridia;Clostridiales;Lachnospiraceae;AY305316_g;AY305316_s
																									zOTU6160	Firmicutes;Clostridia;Clostridiales;Lachnospiraceae;Ruminococcus_g4;Ruminococcus_faecis
																									zOTU5595	Bacteroidetes;Bacteroidia;Bacteroidales;Rikenellaceae;Alistipes;Alistipes_onderdonkii
																									zOTU1027	Firmicutes;Negativicutes;Acidaminococcales;Acidaminococcaceae;Phascolarctobacterium;Phascolarctobacterium_faecium
																									zOTU27159	Firmicutes;Clostridia;Clostridiales;Peptostreptococcaceae;Intestinibacter;Intestinibacter_bartlettii
																									zOTU624	Firmicutes;Negativicutes;Acidaminococcales;Acidaminococcaceae;Phascolarctobacterium;Phascolarctobacterium_faecium
																									zOTU56	Bacteroidetes;Bacteroidia;Bacteroidales;Bacteroidaceae;Bacteroides;Bacteroides_xylanisolvens
																									zOTU13095	Firmicutes;Clostridia;Clostridiales;Lachnospiraceae;AY305316_g;AY305316_s
																									zOTU27889	Firmicutes;Clostridia;Clostridiales;Lachnospiraceae;Roseburia;Roseburia_inulinivorans
																									zOTU38424	Firmicutes;Clostridia;Clostridiales;Peptostreptococcaceae;Intestinibacter;Intestinibacter_bartlettii
																									zOTU15370	Firmicutes;Bacilli;Lactobacillales;Streptococcaceae;Streptococcus;Streptococcus_salivarius
																									zOTU4528	Proteobacteria;Gammaproteobacteria;Enterobacteriales;Enterobacteriaceae;Escherichia;Escherichia_coli
																									zOTU39	Bacteroidetes;Bacteroidia;Bacteroidales;Bacteroidaceae;Bacteroides;Bacteroides_xylanisolvens
																									zOTU635	Firmicutes;Negativicutes;Acidaminococcales;Acidaminococcaceae;Phascolarctobacterium;Phascolarctobacterium_faecium
																									zOTU1736	Firmicutes;Negativicutes;Acidaminococcales;Acidaminococcaceae;Phascolarctobacterium;Phascolarctobacterium_faecium
																									zOTU19885	Firmicutes;Clostridia;Clostridiales;Peptostreptococcaceae;Intestinibacter;Intestinibacter_bartlettii
																									zOTU2752	Bacteroidetes;Bacteroidia;Bacteroidales;Rikenellaceae;Alistipes;Alistipes_onderdonkii
																									zOTU663	Bacteroidetes;Bacteroidia;Bacteroidales;Bacteroidaceae;Bacteroides;Bacteroides_thetaiotaomicron
																									zOTU18827	Firmicutes;Clostridia;Clostridiales;Lachnospiraceae;AY305316_g;AY305316_s
																									zOTU14	Verrucomicrobia;Verrucomicrobiae;Verrucomicrobiales;Akkermansiaceae;Akkermansia;Akkermansia_muciniphila
																									zOTU5075	Bacteroidetes;Bacteroidia;Bacteroidales;Porphyromonadaceae;Parabacteroides;Parabacteroides_merdae
																									zOTU40455	Firmicutes;Clostridia;Clostridiales;Lachnospiraceae;Clostridium_g24;PAC000191_s
																									zOTU17179	Firmicutes;Clostridia;Clostridiales;Ruminococcaceae;Oscillibacter;EF401403_s
																									zOTU25523	Bacteroidetes;Bacteroidia;Bacteroidales;Porphyromonadaceae;Parabacteroides;Parabacteroides_unclassified
																									zOTU12609	Firmicutes;Clostridia;Clostridiales;Ruminococcaceae;Butyricicoccus;PAC000182_s
																									zOTU29701	Firmicutes;Clostridia;Clostridiales;Peptostreptococcaceae;Intestinibacter;Intestinibacter_bartlettii
																									zOTU21074	Firmicutes;Clostridia;Clostridiales;Lachnospiraceae;AY305316_g;AY305316_s
																									zOTU410	Bacteroidetes;Bacteroidia;Bacteroidales;Bacteroidaceae;Bacteroides;Bacteroides_thetaiotaomicron
																									zOTU3623	Firmicutes;Clostridia;Clostridiales;Lachnospiraceae;Clostridium_g24;Clostridium_symbiosum
																									zOTU1453	Firmicutes;Negativicutes;Acidaminococcales;Acidaminococcaceae;Phascolarctobacterium;Phascolarctobacterium_faecium
																									zOTU2142	Firmicutes;Clostridia;Clostridiales;Lachnospiraceae;Clostridium_g24;Clostridium_symbiosum
																									zOTU10333	Firmicutes;Clostridia;Clostridiales;Lachnospiraceae;DQ057459_g;DQ057459_g_unclassified
																									zOTU1149	Firmicutes;Negativicutes;Acidaminococcales;Acidaminococcaceae;Phascolarctobacterium;Phascolarctobacterium_faecium
																									zOTU83	Verrucomicrobia;Verrucomicrobiae;Verrucomicrobiales;Akkermansiaceae;Akkermansia;Akkermansia_muciniphila
																									zOTU243	Bacteroidetes;Bacteroidia;Bacteroidales;Bacteroidaceae;Bacteroides;Bacteroides_thetaiotaomicron
																									zOTU8746	Firmicutes;Clostridia;Clostridiales;Lachnospiraceae;Dorea;Dorea_longicatena
																									zOTU3616	Bacteroidetes;Bacteroidia;Bacteroidales;Porphyromonadaceae;Parabacteroides;Parabacteroides_distasonis
																									zOTU22586	Firmicutes;Clostridia;Clostridiales;Ruminococcaceae;Butyricicoccus;PAC000182_s
																									zOTU1301	Firmicutes;Negativicutes;Acidaminococcales;Acidaminococcaceae;Phascolarctobacterium;Phascolarctobacterium_faecium
																									zOTU2825	Firmicutes;Clostridia;Clostridiales;Lachnospiraceae;Clostridium_g24;Clostridium_symbiosum
																									zOTU68	Bacteroidetes;Bacteroidia;Bacteroidales;Bacteroidaceae;Bacteroides;Bacteroides_xylanisolvens
																									zOTU228	Verrucomicrobia;Verrucomicrobiae;Verrucomicrobiales;Akkermansiaceae;Akkermansia;Akkermansia_muciniphila
																									zOTU1695	Firmicutes;Clostridia;Clostridiales;Lachnospiraceae;Clostridium_g24;Clostridium_symbiosum
																									zOTU163	Verrucomicrobia;Verrucomicrobiae;Verrucomicrobiales;Akkermansiaceae;Akkermansia;Akkermansia_muciniphila
																									zOTU9777	Bacteroidetes;Bacteroidia;Bacteroidales;Odoribacteraceae;Odoribacter;Odoribacter_splanchnicus
																									zOTU35354	Firmicutes;Bacilli;Lactobacillales;Streptococcaceae;Streptococcus;Streptococcus_salivarius
																									zOTU4649	Bacteroidetes;Bacteroidia;Bacteroidales;Rikenellaceae;Alistipes;Alistipes_onderdonkii
																									zOTU26522	Firmicutes;Clostridia;Clostridiales;Peptostreptococcaceae;Intestinibacter;Intestinibacter_bartlettii
																									zOTU475	Firmicutes;Clostridia;Clostridiales;Lachnospiraceae;Clostridium_g24;Clostridium_g24_unclassified
																									zOTU1176	Firmicutes;Negativicutes;Acidaminococcales;Acidaminococcaceae;Phascolarctobacterium;Phascolarctobacterium_faecium
																									zOTU960	Firmicutes;Negativicutes;Acidaminococcales;Acidaminococcaceae;Phascolarctobacterium;Phascolarctobacterium_faecium
																									zOTU1428	Firmicutes;Negativicutes;Acidaminococcales;Acidaminococcaceae;Phascolarctobacterium;Phascolarctobacterium_faecium
																									zOTU980	Firmicutes;Negativicutes;Acidaminococcales;Acidaminococcaceae;Phascolarctobacterium;Phascolarctobacterium_faecium
																									zOTU3564	Firmicutes;Clostridia;Clostridiales;Lachnospiraceae;Clostridium_g24;Clostridium_symbiosum
																									zOTU37856	Firmicutes;Clostridia;Clostridiales;Lachnospiraceae;Roseburia;Roseburia_inulinivorans
																									zOTU2863	Firmicutes;Clostridia;Clostridiales;Lachnospiraceae;Clostridium_g24;Clostridium_symbiosum
																									zOTU4323	Bacteroidetes;Bacteroidia;Bacteroidales;Porphyromonadaceae;Parabacteroides;Parabacteroides_distasonis
																									zOTU1524	Bacteroidetes;Bacteroidia;Bacteroidales;Porphyromonadaceae;Parabacteroides;Parabacteroides_distasonis
																									zOTU4080	Firmicutes;Clostridia;Clostridiales;Lachnospiraceae;Clostridium_g24;Clostridium_symbiosum
																									zOTU29910	Firmicutes;Clostridia;Clostridiales;Lachnospiraceae;Roseburia;Roseburia_inulinivorans
																									zOTU1498	Firmicutes;Negativicutes;Acidaminococcales;Acidaminococcaceae;Phascolarctobacterium;Phascolarctobacterium_faecium
																									zOTU45705	Firmicutes;Clostridia;Clostridiales;Peptostreptococcaceae;Intestinibacter;Intestinibacter_bartlettii
																									zOTU31466	Firmicutes;Clostridia;Clostridiales;Lachnospiraceae;AY305316_g;AY305316_s
																									zOTU2851	Firmicutes;Negativicutes;Acidaminococcales;Acidaminococcaceae;Phascolarctobacterium;Phascolarctobacterium_faecium
																									zOTU4821	Bacteroidetes;Bacteroidia;Bacteroidales;Rikenellaceae;Alistipes;Alistipes_onderdonkii
																									zOTU1489	Firmicutes;Negativicutes;Acidaminococcales;Acidaminococcaceae;Phascolarctobacterium;Phascolarctobacterium_faecium
																									zOTU2664	Firmicutes;Negativicutes;Acidaminococcales;Acidaminococcaceae;Phascolarctobacterium;Phascolarctobacterium_faecium
																									zOTU1297	Firmicutes;Negativicutes;Acidaminococcales;Acidaminococcaceae;Phascolarctobacterium;Phascolarctobacterium_faecium
																									zOTU1938	Firmicutes;Negativicutes;Acidaminococcales;Acidaminococcaceae;Phascolarctobacterium;Phascolarctobacterium_faecium
																									zOTU2466	Firmicutes;Negativicutes;Acidaminococcales;Acidaminococcaceae;Phascolarctobacterium;Phascolarctobacterium_faecium
																									zOTU2847	Firmicutes;Negativicutes;Acidaminococcales;Acidaminococcaceae;Phascolarctobacterium;Phascolarctobacterium_faecium
																									zOTU4071	Firmicutes;Clostridia;Clostridiales;Lachnospiraceae;Clostridium_g24;Clostridium_symbiosum
																									zOTU5981	Firmicutes;Clostridia;Clostridiales;Lachnospiraceae;Clostridium_g24;Clostridium_symbiosum
																									zOTU4191	Firmicutes;Clostridia;Clostridiales;Ruminococcaceae;Anaerofilum;ACWW_s
																									zOTU31204	Firmicutes;Clostridia;Clostridiales;Peptostreptococcaceae;Intestinibacter;Intestinibacter_bartlettii
																									zOTU29571	Bacteroidetes;Bacteroidia;Bacteroidales;Rikenellaceae;Alistipes;EF402099_s
																									zOTU2430	Firmicutes;Clostridia;Clostridiales;Lachnospiraceae;Clostridium_g24;Clostridium_symbiosum
																									zOTU16149	Firmicutes;Clostridia;Clostridiales;Lachnospiraceae;AY305316_g;AY305316_s
																									zOTU9370	Firmicutes;Clostridia;Clostridiales;Lachnospiraceae;AY305316_g;EF402180_s
																									zOTU20523	Firmicutes;Clostridia;Clostridiales;Ruminococcaceae;Oscillibacter;EF401403_s
																									zOTU138	Verrucomicrobia;Verrucomicrobiae;Verrucomicrobiales;Akkermansiaceae;Akkermansia;Akkermansia_muciniphila
																									zOTU1260	Bacteroidetes;Bacteroidia;Bacteroidales;Rikenellaceae;Alistipes;Alistipes_finegoldii
																									zOTU2569	Firmicutes;Clostridia;Clostridiales;Lachnospiraceae;Clostridium_g24;Clostridium_bolteae
																									zOTU23295	Firmicutes;Clostridia;Clostridiales;Lachnospiraceae;AY305316_g;AY305316_s
																									zOTU27416	Firmicutes;Clostridia;Clostridiales;Lachnospiraceae;AY305316_g;AY305316_s
																									zOTU4168	Firmicutes;Clostridia;Clostridiales;Lachnospiraceae;Clostridium_g24;Clostridium_symbiosum
																									zOTU71	Verrucomicrobia;Verrucomicrobiae;Verrucomicrobiales;Akkermansiaceae;Akkermansia;Akkermansia_muciniphila
																									zOTU1311	Firmicutes;Negativicutes;Acidaminococcales;Acidaminococcaceae;Phascolarctobacterium;Phascolarctobacterium_faecium
																									zOTU183	Bacteroidetes;Bacteroidia;Bacteroidales;Bacteroidaceae;Bacteroides;Bacteroides_xylanisolvens
																									zOTU268	Verrucomicrobia;Verrucomicrobiae;Verrucomicrobiales;Akkermansiaceae;Akkermansia;Akkermansia_muciniphila
																									zOTU375	Verrucomicrobia;Verrucomicrobiae;Verrucomicrobiales;Akkermansiaceae;Akkermansia;Akkermansia_muciniphila
																									zOTU21896	Firmicutes;Bacilli;Lactobacillales;Streptococcaceae;Streptococcus;Streptococcus_salivarius
																									zOTU7742	Firmicutes;Clostridia;Clostridiales;Ruminococcaceae;Oscillibacter;KI271778_s
																									zOTU1776	Bacteroidetes;Bacteroidia;Bacteroidales;Rikenellaceae;Alistipes;Alistipes_finegoldii
																									zOTU13090	Firmicutes;Clostridia;Clostridiales;Ruminococcaceae;Pseudoflavonifractor;Pseudoflavonifractor_unclassified
																									zOTU6010	Firmicutes;Clostridia;Clostridiales;Lachnospiraceae;Clostridium_g24;Clostridium_symbiosum
																									zOTU2518	Firmicutes;Clostridia;Clostridiales;Lachnospiraceae;Clostridium_g24;Clostridium_g24_unclassified
																									zOTU5484	Firmicutes;Clostridia;Clostridiales;Ruminococcaceae;Faecalibacterium;Faecalibacterium_unclassified
																									zOTU15856	Firmicutes;Bacilli;Lactobacillales;Streptococcaceae;Streptococcus;Streptococcus_salivarius
																									zOTU177	Verrucomicrobia;Verrucomicrobiae;Verrucomicrobiales;Akkermansiaceae;Akkermansia;Akkermansia_muciniphila
																									zOTU490	Verrucomicrobia;Verrucomicrobiae;Verrucomicrobiales;Akkermansiaceae;Akkermansia;Akkermansia_muciniphila
																									zOTU729	Bacteroidetes;Bacteroidia;Bacteroidales;Bacteroidaceae;Bacteroides;Bacteroides_thetaiotaomicron
																									zOTU4612	Firmicutes;Clostridia;Clostridiales;Lachnospiraceae;Clostridium_g24;Clostridium_symbiosum
																									zOTU7541	Firmicutes;Clostridia;Clostridiales;Lachnospiraceae;Clostridium_g24;Clostridium_symbiosum
																									zOTU2802	Firmicutes;Clostridia;Clostridiales;Lachnospiraceae;Clostridium_g24;Clostridium_bolteae
																									zOTU5517	Firmicutes;Clostridia;Clostridiales;Lachnospiraceae;Clostridium_g24;Clostridium_symbiosum
																									zOTU2839	Firmicutes;Negativicutes;Acidaminococcales;Acidaminococcaceae;Phascolarctobacterium;Phascolarctobacterium_faecium
																									zOTU3729	Firmicutes;Negativicutes;Acidaminococcales;Acidaminococcaceae;Phascolarctobacterium;Phascolarctobacterium_faecium
																									zOTU2790	Proteobacteria;Deltaproteobacteria;Desulfovibrionales;Desulfovibrionaceae;Bilophila;Bilophila_wadsworthia
																									zOTU14313	Bacteroidetes;Bacteroidia;Bacteroidales;Rikenellaceae;Alistipes;Alistipes_shahii
																									zOTU21863	Firmicutes;Clostridia;Clostridiales;Ruminococcaceae;AB185816_g;AB185816_g_unclassified
																									zOTU1620	Firmicutes;Clostridia;Clostridiales;Lachnospiraceae;Clostridium_g24;Clostridium_bolteae
																									zOTU1609	Firmicutes;Clostridia;Clostridiales;Lachnospiraceae;Clostridium_g24;Clostridium_g24_unclassified
																									zOTU16596	Firmicutes;Clostridia;Clostridiales;Ruminococcaceae;Butyricicoccus;PAC000182_s
																									zOTU3803	Proteobacteria;Gammaproteobacteria;Enterobacteriales;Enterobacteriaceae;Escherichia;Escherichia_coli
																									zOTU4457	Proteobacteria;Gammaproteobacteria;Enterobacteriales;Enterobacteriaceae;Escherichia;Escherichia_coli
																									zOTU23535	Firmicutes;Bacilli;Lactobacillales;Streptococcaceae;Streptococcus;Streptococcus_salivarius
																									zOTU310	Verrucomicrobia;Verrucomicrobiae;Verrucomicrobiales;Akkermansiaceae;Akkermansia;Akkermansia_muciniphila
																									zOTU27281	Bacteroidetes;Bacteroidia;Bacteroidales;Rikenellaceae;Alistipes;EF402099_s
																									zOTU6625	Firmicutes;Clostridia;Clostridiales;Lachnospiraceae;Clostridium_g24;Clostridium_symbiosum
																									zOTU8053	Firmicutes;Clostridia;Clostridiales;Lachnospiraceae;Clostridium_g24;Clostridium_symbiosum
																									zOTU24567	Firmicutes;Clostridia;Clostridiales;Ruminococcaceae;Oscillibacter;EF401403_s
																									zOTU2177	Firmicutes;Negativicutes;Acidaminococcales;Acidaminococcaceae;Phascolarctobacterium;Phascolarctobacterium_faecium
																									zOTU19362	Firmicutes;Clostridia;Clostridiales;Ruminococcaceae;Oscillibacter;EF401403_s
																									zOTU42751	Firmicutes;Clostridia;Clostridiales;Peptostreptococcaceae;Intestinibacter;Intestinibacter_bartlettii
																									zOTU12607	Proteobacteria;Gammaproteobacteria;Enterobacteriales;Enterobacteriaceae;Escherichia;Escherichia_coli
																									zOTU19692	Firmicutes;Clostridia;Clostridiales;Ruminococcaceae;Pseudoflavonifractor;Pseudoflavonifractor_unclassified
																									zOTU5662	Proteobacteria;Gammaproteobacteria;Enterobacteriales;Enterobacteriaceae;Escherichia;Escherichia_coli
																									zOTU621	Firmicutes;Clostridia;Clostridiales;Lachnospiraceae;Clostridium_g24;Clostridium_bolteae
																									zOTU563	Firmicutes;Clostridia;Clostridiales;Lachnospiraceae;Clostridium_g24;Clostridium_bolteae
																									zOTU6502	Firmicutes;Clostridia;Clostridiales;Lachnospiraceae;Clostridium_g24;Clostridium_symbiosum
																									zOTU1784	Firmicutes;Negativicutes;Acidaminococcales;Acidaminococcaceae;Phascolarctobacterium;Phascolarctobacterium_faecium
																									zOTU8292	Firmicutes;Clostridia;Clostridiales;Lachnospiraceae;AY305316_g;EF402180_s
																									zOTU8452	Firmicutes;Clostridia;Clostridiales;Lachnospiraceae;Clostridium_g24;Clostridium_symbiosum
																									zOTU33889	Firmicutes;Clostridia;Clostridiales;Ruminococcaceae;Oscillibacter;EF403383_s
																									zOTU1110	Firmicutes;Clostridia;Clostridiales;Lachnospiraceae;Clostridium_g24;Clostridium_bolteae
																									zOTU45138	Firmicutes;Clostridia;Clostridiales;Ruminococcaceae;Anaerotruncus;DQ168656_s
																									zOTU6178	Firmicutes;Clostridia;Clostridiales;Lachnospiraceae;Clostridium_g24;Clostridium_symbiosum
																									zOTU20506	Firmicutes;Bacilli;Lactobacillales;Streptococcaceae;Streptococcus;Streptococcus_salivarius
																									zOTU6710	Firmicutes;Clostridia;Clostridiales;Lachnospiraceae;Ruminococcus_g4;EF401207_s
																									zOTU33913	Firmicutes;Clostridia;Clostridiales;Lachnospiraceae;EF402988_g;HQ763272_s
																									zOTU2120	Bacteroidetes;Bacteroidia;Bacteroidales;Bacteroidaceae;Bacteroides;Bacteroides_faecis
																									zOTU8129	Firmicutes;Clostridia;Clostridiales;Lachnospiraceae;AY305316_g;EF402180_s
																									zOTU3138	Bacteroidetes;Bacteroidia;Bacteroidales;Bacteroidaceae;Bacteroides;Bacteroides_faecis
																									zOTU10377	Firmicutes;Clostridia;Clostridiales;Lachnospiraceae;Clostridium_g24;Clostridium_symbiosum
																									zOTU32847	Firmicutes;Bacilli;Lactobacillales;Streptococcaceae;Streptococcus;Streptococcus_salivarius
																									zOTU29442	Firmicutes;Bacilli;Lactobacillales;Streptococcaceae;Streptococcus;Streptococcus_salivarius
																									zOTU26976	Firmicutes;Clostridia;Clostridiales;Lachnospiraceae;AY305316_g;AY305316_s
																									zOTU990	Bacteroidetes;Bacteroidia;Bacteroidales;Bacteroidaceae;Bacteroides;Bacteroides_fragilis
																									zOTU23875	Firmicutes;Clostridia;Clostridiales;Lachnospiraceae;AY305316_g;AY305316_s
																									zOTU5471	Proteobacteria;Gammaproteobacteria;Enterobacteriales;Enterobacteriaceae;Escherichia;Escherichia_coli
																									zOTU7735	Proteobacteria;Gammaproteobacteria;Enterobacteriales;Enterobacteriaceae;Escherichia;Escherichia_coli
																									zOTU20978	Firmicutes;Bacilli;Lactobacillales;Streptococcaceae;Streptococcus;Streptococcus_salivarius
																									zOTU24017	Firmicutes;Bacilli;Lactobacillales;Streptococcaceae;Streptococcus;Streptococcus_salivarius
																									zOTU1133	Firmicutes;Negativicutes;Acidaminococcales;Acidaminococcaceae;Phascolarctobacterium;Phascolarctobacterium_faecium
																									zOTU3636	Firmicutes;Negativicutes;Acidaminococcales;Acidaminococcaceae;Phascolarctobacterium;Phascolarctobacterium_faecium
																									zOTU4679	Firmicutes;Negativicutes;Acidaminococcales;Acidaminococcaceae;Phascolarctobacterium;Phascolarctobacterium_faecium
																									zOTU1948	Firmicutes;Negativicutes;Acidaminococcales;Acidaminococcaceae;Phascolarctobacterium;Phascolarctobacterium_faecium
																									zOTU2902	Firmicutes;Negativicutes;Acidaminococcales;Acidaminococcaceae;Phascolarctobacterium;Phascolarctobacterium_faecium
																									zOTU1751	Firmicutes;Negativicutes;Acidaminococcales;Acidaminococcaceae;Phascolarctobacterium;Phascolarctobacterium_faecium
																									zOTU37158	Firmicutes;Bacilli;Lactobacillales;Streptococcaceae;Streptococcus;Streptococcus_salivarius
																									zOTU41820	Firmicutes;Bacilli;Lactobacillales;Streptococcaceae;Streptococcus;Streptococcus_salivarius
																									zOTU25800	Firmicutes;Clostridia;Clostridiales;Ruminococcaceae;Butyricicoccus;PAC000182_s
																									zOTU7495	Proteobacteria;Gammaproteobacteria;Enterobacteriales;Enterobacteriaceae;Escherichia;Escherichia_coli
																									zOTU4259	Proteobacteria;Gammaproteobacteria;Enterobacteriales;Enterobacteriaceae;Escherichia;Escherichia_coli
																									zOTU5896	Proteobacteria;Gammaproteobacteria;Enterobacteriales;Enterobacteriaceae;Escherichia;Escherichia_coli
																									zOTU7601	Proteobacteria;Gammaproteobacteria;Enterobacteriales;Enterobacteriaceae;Escherichia;Escherichia_coli
																									zOTU7192	Proteobacteria;Gammaproteobacteria;Enterobacteriales;Enterobacteriaceae;Escherichia;Escherichia_coli
																									zOTU9977	Proteobacteria;Gammaproteobacteria;Enterobacteriales;Enterobacteriaceae;Escherichia;Escherichia_coli
																									zOTU43875	Firmicutes;Clostridia;Clostridiales;Ruminococcaceae;Pseudoflavonifractor;LN869527_s
																									zOTU709	Firmicutes;Clostridia;Clostridiales;Lachnospiraceae;Clostridium_g24;Clostridium_bolteae
																									zOTU7749	Proteobacteria;Gammaproteobacteria;Enterobacteriales;Enterobacteriaceae;Escherichia;Escherichia_coli
																									zOTU22283	Firmicutes;Bacilli;Lactobacillales;Streptococcaceae;Streptococcus;Streptococcus_salivarius
																									zOTU6687	Bacteroidetes;Bacteroidia;Bacteroidales;Rikenellaceae;Alistipes;Alistipes_onderdonkii
																									zOTU4659	Firmicutes;Clostridia;Clostridiales;Lachnospiraceae;Clostridium_g24;Clostridium_symbiosum
																									zOTU8084	Firmicutes;Clostridia;Clostridiales;Lachnospiraceae;Clostridium_g24;Clostridium_symbiosum
																									zOTU11535	Firmicutes;Clostridia;Clostridiales;Lachnospiraceae;Clostridium_g24;Clostridium_symbiosum
																									zOTU17211	Firmicutes;Bacilli;Lactobacillales;Streptococcaceae;Streptococcus;Streptococcus_salivarius
																									zOTU10833	Bacteroidetes;Bacteroidia;Bacteroidales;Odoribacteraceae;Odoribacter;Odoribacter_splanchnicus
																									zOTU925	Bacteroidetes;Bacteroidia;Bacteroidales;Bacteroidaceae;Bacteroides;Bacteroides_dorei
																									zOTU317	Verrucomicrobia;Verrucomicrobiae;Verrucomicrobiales;Akkermansiaceae;Akkermansia;Akkermansia_muciniphila
																									zOTU1164	Firmicutes;Clostridia;Clostridiales;Lachnospiraceae;Clostridium_g24;Clostridium_bolteae
																									zOTU43372	Bacteroidetes;Bacteroidia;Bacteroidales;Odoribacteraceae;Butyricimonas;Butyricimonas_faecihominis
																									zOTU6314	Firmicutes;Clostridia;Clostridiales;Lachnospiraceae;Clostridium_g24;Clostridium_symbiosum
																									zOTU15005	Firmicutes;Clostridia;Clostridiales;Lachnospiraceae;AY305316_g;EF402180_s
																									zOTU6471	Firmicutes;Clostridia;Clostridiales;Lachnospiraceae;Clostridium_g24;Clostridium_symbiosum
																									zOTU33986	Firmicutes;Clostridia;Clostridiales;Ruminococcaceae;Butyricicoccus;PAC000182_s
																									zOTU8766	Firmicutes;Clostridia;Clostridiales;Lachnospiraceae;Clostridium_g24;Clostridium_symbiosum
																									zOTU812	Bacteroidetes;Bacteroidia;Bacteroidales;Bacteroidaceae;Bacteroides;Bacteroides_dorei
																									zOTU6875	Firmicutes;Clostridia;Clostridiales;Lachnospiraceae;Clostridium_g24;Clostridium_symbiosum
																									zOTU31816	Firmicutes;Clostridia;Clostridiales;Lachnospiraceae;Clostridium_g24;Clostridium_g24_unclassified
																									zOTU1458	Firmicutes;Clostridia;Clostridiales;Lachnospiraceae;Clostridium_g24;Clostridium_g24_unclassified
																									zOTU7043	Proteobacteria;Gammaproteobacteria;Enterobacteriales;Enterobacteriaceae;Escherichia;Escherichia_coli
																									zOTU1799	Firmicutes;Clostridia;Clostridiales;Lachnospiraceae;Clostridium_g24;Clostridium_g24_unclassified
																									zOTU9655	Proteobacteria;Gammaproteobacteria;Enterobacteriales;Enterobacteriaceae;Escherichia;Escherichia_coli
																									zOTU2495	Firmicutes;Clostridia;Clostridiales;Lachnospiraceae;Clostridium_g24;Clostridium_bolteae
																									zOTU10608	Proteobacteria;Gammaproteobacteria;Enterobacteriales;Enterobacteriaceae;Escherichia;Escherichia_coli
																									zOTU25676	Firmicutes;Bacilli;Lactobacillales;Streptococcaceae;Streptococcus;Streptococcus_salivarius
																									zOTU2364	Bacteroidetes;Bacteroidia;Bacteroidales;Bacteroidaceae;Bacteroides;Bacteroides_fragilis
																									zOTU6424	Firmicutes;Clostridia;Clostridiales;Lachnospiraceae;Clostridium_g24;Clostridium_symbiosum
																									zOTU39008	Bacteroidetes;Bacteroidia;Bacteroidales;Rikenellaceae;Alistipes;EF402099_s
																									zOTU41542	Firmicutes;Bacilli;Lactobacillales;Streptococcaceae;Streptococcus;Streptococcus_anginosus
																									zOTU3866	Bacteroidetes;Bacteroidia;Bacteroidales;Bacteroidaceae;Bacteroides;FJ368968_s
																									zOTU1132	Firmicutes;Negativicutes;Acidaminococcales;Acidaminococcaceae;Phascolarctobacterium;Phascolarctobacterium_faecium
																									zOTU999	Firmicutes;Clostridia;Clostridiales;Lachnospiraceae;Clostridium_g24;Clostridium_g24_unclassified
																									zOTU477	Bacteroidetes;Bacteroidia;Bacteroidales;Bacteroidaceae;Bacteroides;Bacteroides_ovatus
																									zOTU8411	Bacteroidetes;Bacteroidia;Bacteroidales;Rikenellaceae;Alistipes;Alistipes_onderdonkii
																									zOTU6481	Firmicutes;Negativicutes;Acidaminococcales;Acidaminococcaceae;Phascolarctobacterium;Phascolarctobacterium_faecium
																									zOTU9213	Firmicutes;Clostridia;Clostridiales;Lachnospiraceae;AY305316_g;EF402180_s
																									zOTU12564	Bacteroidetes;Bacteroidia;Bacteroidales;Rikenellaceae;Alistipes;Alistipes_shahii
																									zOTU19341	Firmicutes;Clostridia;Clostridiales;Ruminococcaceae;AB185816_g;AB185816_g_unclassified
																									zOTU6672	Proteobacteria;Gammaproteobacteria;Enterobacteriales;Enterobacteriaceae;Escherichia;Escherichia_coli
																									zOTU2104	Firmicutes;Clostridia;Clostridiales;Lachnospiraceae;Clostridium_g24;Clostridium_bolteae
																									zOTU10430	Bacteroidetes;Bacteroidia;Bacteroidales;Bacteroidaceae;Bacteroides;Bacteroides_unclassified
																									zOTU7260	Proteobacteria;Gammaproteobacteria;Enterobacteriales;Enterobacteriaceae;Escherichia;Escherichia_coli
																									zOTU9044	Proteobacteria;Gammaproteobacteria;Enterobacteriales;Enterobacteriaceae;Escherichia;Escherichia_coli
																									zOTU3471	Firmicutes;Clostridia;Clostridiales;Lachnospiraceae;Clostridium_g24;Clostridium_g24_unclassified
																									zOTU7576	Proteobacteria;Gammaproteobacteria;Enterobacteriales;Enterobacteriaceae;Escherichia;Escherichia_coli
																									zOTU13142	Proteobacteria;Gammaproteobacteria;Enterobacteriales;Enterobacteriaceae;Escherichia;Escherichia_coli
																									zOTU8055	Proteobacteria;Gammaproteobacteria;Enterobacteriales;Enterobacteriaceae;Escherichia;Escherichia_coli
																									zOTU6893	Bacteroidetes;Bacteroidia;Bacteroidales;Bacteroidaceae;Bacteroides;JH815484_s
																									zOTU9804	Proteobacteria;Gammaproteobacteria;Enterobacteriales;Enterobacteriaceae;Escherichia;Escherichia_coli
																									zOTU8603	Proteobacteria;Gammaproteobacteria;Enterobacteriales;Enterobacteriaceae;Escherichia;Escherichia_coli
																									zOTU7980	Proteobacteria;Gammaproteobacteria;Enterobacteriales;Enterobacteriaceae;Escherichia;Escherichia_coli
																									zOTU8525	Proteobacteria;Gammaproteobacteria;Enterobacteriales;Enterobacteriaceae;Escherichia;Escherichia_coli
																									zOTU11791	Proteobacteria;Gammaproteobacteria;Enterobacteriales;Enterobacteriaceae;Escherichia;Escherichia_coli
																									zOTU11314	Proteobacteria;Gammaproteobacteria;Enterobacteriales;Enterobacteriaceae;Escherichia;Escherichia_unclassified
																									zOTU6848	Bacteroidetes;Bacteroidia;Bacteroidales;Bacteroidaceae;Bacteroides;JH815484_s
																									zOTU13744	Proteobacteria;Gammaproteobacteria;Enterobacteriales;Enterobacteriaceae;Escherichia;Escherichia_coli
																									zOTU11757	Proteobacteria;Gammaproteobacteria;Enterobacteriales;Enterobacteriaceae;Escherichia;Escherichia_coli
																									zOTU9161	Proteobacteria;Gammaproteobacteria;Enterobacteriales;Enterobacteriaceae;Escherichia;Escherichia_coli
																									zOTU13110	Bacteroidetes;Bacteroidia;Bacteroidales;Bacteroidaceae;Bacteroides;Bacteroides_unclassified
																									zOTU26823	Firmicutes;Bacilli;Lactobacillales;Streptococcaceae;Streptococcus;Streptococcus_salivarius
																									zOTU12061	Proteobacteria;Gammaproteobacteria;Enterobacteriales;Enterobacteriaceae;Escherichia;Escherichia_coli
																									zOTU11611	Proteobacteria;Gammaproteobacteria;Enterobacteriales;Enterobacteriaceae;Escherichia;Escherichia_coli
																									zOTU24753	Firmicutes;Clostridia;Clostridiales;Lachnospiraceae;Clostridium_g24;Clostridium_lavalense
																									zOTU12112	Proteobacteria;Gammaproteobacteria;Enterobacteriales;Enterobacteriaceae;Escherichia;Escherichia_coli
																									zOTU11558	Bacteroidetes;Bacteroidia;Bacteroidales;Bacteroidaceae;Bacteroides;JH815484_s
																									zOTU41847	Firmicutes;Bacilli;Lactobacillales;Streptococcaceae;Streptococcus;Streptococcus_salivarius
																									zOTU5434	Firmicutes;Clostridia;Clostridiales;Ruminococcaceae;Oscillibacter;KI271778_s
																									zOTU8876	Firmicutes;Clostridia;Clostridiales;Ruminococcaceae;Pseudoflavonifractor;Flavonifractor_plautii
																									zOTU12769	Proteobacteria;Gammaproteobacteria;Enterobacteriales;Enterobacteriaceae;Escherichia;Escherichia_coli
																									zOTU20752	Proteobacteria;Gammaproteobacteria;Enterobacteriales;Enterobacteriaceae;Escherichia;Escherichia_coli
																									zOTU6347	Firmicutes;Clostridia;Clostridiales;Lachnospiraceae;Clostridium_g24;Clostridium_symbiosum
																									zOTU15900	Firmicutes;Bacilli;Lactobacillales;Streptococcaceae;Streptococcus;Streptococcus_salivarius
																									zOTU15173	Firmicutes;Clostridia;Clostridiales;Lachnospiraceae;Clostridium_g24;Clostridium_symbiosum
																									zOTU11174	Firmicutes;Clostridia;Clostridiales;Lachnospiraceae;Clostridium_g24;Clostridium_symbiosum
																									zOTU13157	Firmicutes;Clostridia;Clostridiales;Lachnospiraceae;Clostridium_g24;Clostridium_symbiosum
																									zOTU10888	Firmicutes;Clostridia;Clostridiales;Lachnospiraceae;Clostridium_g24;Clostridium_symbiosum
																									zOTU1270	Firmicutes;Clostridia;Clostridiales;Ruminococcaceae;Faecalibacterium;GL538271_s
																									zOTU1477	Firmicutes;Clostridia;Clostridiales;Ruminococcaceae;Faecalibacterium;GL538271_s
																									zOTU42520	Firmicutes;Clostridia;Clostridiales;Ruminococcaceae;Sporobacter;HQ790744_s
																									zOTU1586	Firmicutes;Clostridia;Clostridiales;Ruminococcaceae;Faecalibacterium;GL538271_s
																									zOTU5538	Firmicutes;Clostridia;Clostridiales;Lachnospiraceae;JPZU_g;PAC000195_s
																									zOTU1294	Firmicutes;Clostridia;Clostridiales;Ruminococcaceae;Faecalibacterium;GL538271_s
																									zOTU5182	Firmicutes;Erysipelotrichi;Erysipelotrichales;Erysipelotrichaceae;CCMM_g;CCMM_s
																									zOTU1324	Firmicutes;Clostridia;Clostridiales;Lachnospiraceae;Blautia;Blautia_unclassified
																									zOTU2648	Firmicutes;Clostridia;Clostridiales;Ruminococcaceae;Faecalibacterium;GL538271_s
																									zOTU155	Firmicutes;Clostridia;Clostridiales;Lachnospiraceae;Blautia;LN913006_s
																									zOTU3081	Firmicutes;Clostridia;Clostridiales;Ruminococcaceae;Faecalibacterium;GL538271_s
																									zOTU1603	Firmicutes;Clostridia;Clostridiales;Ruminococcaceae;Faecalibacterium;GL538271_s
																									zOTU10298	Bacteroidetes;Bacteroidia;Bacteroidales;Odoribacteraceae;Odoribacter;Odoribacter_splanchnicus
																									zOTU8385	Firmicutes;Clostridia;Clostridiales;Christensenellaceae;AB239481_g;EF404854_s
																									zOTU126	Firmicutes;Clostridia;Clostridiales;Lachnospiraceae;Blautia;Blautia_obeum
																									zOTU5558	Firmicutes;Erysipelotrichi;Erysipelotrichales;Erysipelotrichaceae;CCMM_g;CCMM_s
																									zOTU5604	Firmicutes;Erysipelotrichi;Erysipelotrichales;Erysipelotrichaceae;CCMM_g;CCMM_s
																									zOTU1369	Firmicutes;Clostridia;Clostridiales;Lachnospiraceae;Blautia;Blautia_unclassified
																									zOTU8431	Firmicutes;Clostridia;Clostridiales;Lachnospiraceae;Eubacterium_g5;Eubacterium_hallii
																									zOTU431	Firmicutes;Clostridia;Clostridiales;Lachnospiraceae;Blautia;LN913006_s
																									zOTU2888	Firmicutes;Clostridia;Clostridiales;Lachnospiraceae;JPZU_g;PAC000195_s
																									zOTU1624	Firmicutes;Clostridia;Clostridiales;Lachnospiraceae;Blautia;Blautia_unclassified
																									zOTU5042	Firmicutes;Clostridia;Clostridiales;Ruminococcaceae;Faecalibacterium;GL538271_s
																									zOTU291	Bacteroidetes;Bacteroidia;Bacteroidales;Bacteroidaceae;Bacteroides;Bacteroides_ovatus
																									zOTU22639	Bacteroidetes;Bacteroidia;Bacteroidales;Rikenellaceae;Alistipes;Alistipes_obesi
																									zOTU17020	Firmicutes;Clostridia;Clostridiales;Lachnospiraceae;Anaerostipes;Anaerostipes_hadrus
																									zOTU4974	Firmicutes;Clostridia;Clostridiales;Lachnospiraceae;Anaerostipes;Anaerostipes_hadrus
																									zOTU39629	Firmicutes;Clostridia;Clostridiales;Ruminococcaceae;Faecalibacterium;Faecalibacterium_unclassified
																									zOTU41578	Firmicutes;Clostridia;Clostridiales;Lachnospiraceae;Eisenbergiella;DQ905770_s
																									zOTU5814	Firmicutes;Erysipelotrichi;Erysipelotrichales;Erysipelotrichaceae;CCMM_g;CCMM_s
																									zOTU19473	Firmicutes;Clostridia;Clostridiales;Lachnospiraceae;Eubacterium_g5;Eubacterium_hallii
																									zOTU7747	Firmicutes;Clostridia;Clostridiales;Lachnospiraceae;Anaerostipes;Anaerostipes_hadrus
																									zOTU10710	Bacteroidetes;Bacteroidia;Bacteroidales;Odoribacteraceae;Odoribacter;Odoribacter_splanchnicus
																									zOTU580	Firmicutes;Clostridia;Clostridiales;Lachnospiraceae;Blautia;Blautia_obeum
																									zOTU11288	Firmicutes;Clostridia;Clostridiales;Lachnospiraceae;Eubacterium_g5;Eubacterium_hallii
																									zOTU12328	Firmicutes;Clostridia;Clostridiales;Lachnospiraceae;Eubacterium_g5;Eubacterium_hallii
																									zOTU10122	Firmicutes;Clostridia;Clostridiales;Lachnospiraceae;Eubacterium_g5;Eubacterium_hallii
																									zOTU2494	Firmicutes;Clostridia;Clostridiales;Lachnospiraceae;JPZU_g;PAC000195_s
																									zOTU356	Firmicutes;Clostridia;Clostridiales;Lachnospiraceae;Blautia;Blautia_obeum
																									zOTU526	Firmicutes;Clostridia;Clostridiales;Lachnospiraceae;Blautia;Blautia_faecis
																									zOTU1041	Firmicutes;Clostridia;Clostridiales;Lachnospiraceae;Blautia;Blautia_obeum
																									zOTU7539	Firmicutes;Clostridia;Clostridiales;Lachnospiraceae;Anaerostipes;Anaerostipes_hadrus
																									zOTU2896	Firmicutes;Clostridia;Clostridiales;Lachnospiraceae;JPZU_g;PAC000195_s
																									zOTU14683	Firmicutes;Clostridia;Clostridiales;Lachnospiraceae;Eubacterium_g5;Eubacterium_hallii
																									zOTU12727	Firmicutes;Clostridia;Clostridiales;Ruminococcaceae;Pseudoflavonifractor;EF400624_s
																									zOTU4488	Firmicutes;Clostridia;Clostridiales;Lachnospiraceae;JPZU_g;PAC000195_s
																									zOTU2736	Firmicutes;Clostridia;Clostridiales;Lachnospiraceae;Agathobacter;Agathobacter_rectalis
																									zOTU19251	Firmicutes;Clostridia;Clostridiales;Clostridiaceae;Clostridium;Clostridium_unclassified
																									zOTU34826	Firmicutes;Clostridia;Clostridiales;Lachnospiraceae;Lachnospira;Lachnospira_unclassified
																									zOTU2119	Firmicutes;Clostridia;Clostridiales;Lachnospiraceae;Agathobacter;Agathobacter_rectalis
																									zOTU8245	Firmicutes;Clostridia;Clostridiales;Lachnospiraceae;Anaerostipes;Anaerostipes_hadrus
																									zOTU1242	Firmicutes;Clostridia;Clostridiales;Lachnospiraceae;Blautia;LN913006_s
																									zOTU418	Firmicutes;Clostridia;Clostridiales;Lachnospiraceae;Blautia;Blautia_obeum
																									zOTU12416	Actinobacteria;Coriobacteriia;Coriobacteriales;Coriobacteriaceae;Collinsella;Collinsella_aerofaciens
																									zOTU11689	Firmicutes;Clostridia;Clostridiales;Lachnospiraceae;Eubacterium_g5;Eubacterium_hallii
																									zOTU19933	Firmicutes;Clostridia;Clostridiales;Lachnospiraceae;Eubacterium_g5;Eubacterium_hallii
																									zOTU3184	Firmicutes;Erysipelotrichi;Erysipelotrichales;Erysipelotrichaceae;CCMM_g;CCMM_s
																									zOTU8296	Firmicutes;Clostridia;Clostridiales;Lachnospiraceae;Anaerostipes;Anaerostipes_hadrus
																									zOTU345	Bacteroidetes;Bacteroidia;Bacteroidales;Bacteroidaceae;Bacteroides;Bacteroides_ovatus
																									zOTU31409	Firmicutes;Clostridia;Clostridiales;Lachnospiraceae;Lachnospira;Eubacterium_eligens
																									zOTU4385	Firmicutes;Erysipelotrichi;Erysipelotrichales;Erysipelotrichaceae;CCMM_g;CCMM_s
																									zOTU232	Firmicutes;Clostridia;Clostridiales;Lachnospiraceae;Blautia;Blautia_obeum
																									zOTU9974	Firmicutes;Clostridia;Clostridiales;Lachnospiraceae;Anaerostipes;Anaerostipes_hadrus
																									zOTU3963	Firmicutes;Clostridia;Clostridiales;Lachnospiraceae;JPZU_g;PAC000195_s
																									zOTU1492	Firmicutes;Clostridia;Clostridiales;Lachnospiraceae;Blautia;LN913006_s
																									zOTU6862	Firmicutes;Clostridia;Clostridiales;Lachnospiraceae;Anaerostipes;Anaerostipes_hadrus
																									zOTU720	Firmicutes;Clostridia;Clostridiales;Lachnospiraceae;Blautia;Blautia_faecis
																									zOTU1815	Firmicutes;Clostridia;Clostridiales;Lachnospiraceae;Blautia;LN913006_s
																									zOTU8120	Firmicutes;Clostridia;Clostridiales;Lachnospiraceae;Anaerostipes;Anaerostipes_hadrus
																									zOTU5801	Firmicutes;Clostridia;Clostridiales;Lachnospiraceae;JPZU_g;PAC000195_s
																									zOTU17610	Firmicutes;Clostridia;Clostridiales;Lachnospiraceae;Anaerostipes;Anaerostipes_hadrus
																									zOTU11441	Firmicutes;Clostridia;Clostridiales;Lachnospiraceae;Anaerostipes;Anaerostipes_hadrus
																									zOTU13182	Firmicutes;Clostridia;Clostridiales;Lachnospiraceae;Coprococcus_g1;Coprococcus_catus
																									zOTU13905	Actinobacteria;Actinobacteria_c;Bifidobacteriales;Bifidobacteriaceae;Bifidobacterium;Bifidobacterium_longum
																									zOTU2733	Firmicutes;Clostridia;Clostridiales;Lachnospiraceae;Agathobacter;Agathobacter_rectalis
																									zOTU1209	Bacteroidetes;Bacteroidia;Bacteroidales;Rikenellaceae;Alistipes;Alistipes_putredinis
																									zOTU1687	Firmicutes;Clostridia;Clostridiales;Lachnospiraceae;Eubacterium_g4;Eubacterium_ventriosum
																									zOTU44345	Firmicutes;Clostridia;Clostridiales;Ruminococcaceae;Sporobacter;Sporobacter_unclassified
																									zOTU8128	Firmicutes;Clostridia;Clostridiales;Lachnospiraceae;Anaerostipes;Anaerostipes_hadrus
																									zOTU2283	Firmicutes;Clostridia;Clostridiales;Lachnospiraceae;Agathobacter;Agathobacter_rectalis
																									zOTU17609	Firmicutes;Clostridia;Clostridiales;Lachnospiraceae;Eubacterium_g5;Eubacterium_hallii
																									zOTU11891	Firmicutes;Clostridia;Clostridiales;Lachnospiraceae;Anaerostipes;Anaerostipes_hadrus
																									zOTU4604	Firmicutes;Clostridia;Clostridiales;Lachnospiraceae;JPZU_g;PAC000195_s
																									zOTU17965	Firmicutes;Clostridia;Clostridiales;Ruminococcaceae;Caproiciproducens;Caproiciproducens_unclassified
																									zOTU2086	Firmicutes;Clostridia;Clostridiales;Lachnospiraceae;Blautia;LN913006_s
																									zOTU4556	Firmicutes;Clostridia;Clostridiales;Lachnospiraceae;JPZU_g;PAC000195_s
																									zOTU2866	Firmicutes;Clostridia;Clostridiales;Lachnospiraceae;Dorea;Dorea_longicatena
																									zOTU21824	Firmicutes;Clostridia;Clostridiales;Clostridiaceae;Clostridium;Clostridium_unclassified
																									zOTU13575	Firmicutes;Clostridia;Clostridiales;Lachnospiraceae;Anaerostipes;Anaerostipes_hadrus
																									zOTU33577	Firmicutes;Clostridia;Clostridiales;Lachnospiraceae;Eubacterium_g5;Eubacterium_g5_unclassified
																									zOTU3906	Firmicutes;Erysipelotrichi;Erysipelotrichales;Erysipelotrichaceae;CCMM_g;CCMM_s
																									zOTU22588	Firmicutes;Clostridia;Clostridiales;Lachnospiraceae;Eubacterium_g5;Eubacterium_hallii
																									zOTU10693	Firmicutes;Clostridia;Clostridiales;Lachnospiraceae;Anaerostipes;Anaerostipes_hadrus
																									zOTU5726	Firmicutes;Clostridia;Clostridiales;Lachnospiraceae;JPZU_g;PAC000195_s
																									zOTU26808	Firmicutes;Clostridia;Clostridiales;Lachnospiraceae;Coprococcus_g1;Coprococcus_catus
																									zOTU38262	Firmicutes;Clostridia;Clostridiales;Lachnospiraceae;Lachnospira;Lachnospira_unclassified
																									zOTU5172	Firmicutes;Erysipelotrichi;Erysipelotrichales;Erysipelotrichaceae;CCMM_g;CCMM_s
																									zOTU19228	Firmicutes;Clostridia;Clostridiales;Lachnospiraceae;Murimonas;PAC000196_s
																									zOTU10103	Firmicutes;Clostridia;Clostridiales;Lachnospiraceae;Anaerostipes;Anaerostipes_hadrus
																									zOTU13606	Firmicutes;Clostridia;Clostridiales;Lachnospiraceae;Anaerostipes;Anaerostipes_hadrus
																									zOTU4827	Firmicutes;Clostridia;Clostridiales;Lachnospiraceae;JPZU_g;PAC000195_s
																									zOTU7620	Firmicutes;Clostridia;Clostridiales;Lachnospiraceae;JPZU_g;PAC000195_s
																									zOTU19859	Firmicutes;Clostridia;Clostridiales;Ruminococcaceae;Ruminococcus;EF402661_s
																									zOTU15246	Firmicutes;Clostridia;Clostridiales;Ruminococcaceae;Oscillibacter;HQ400012_s
																									zOTU128	Firmicutes;Clostridia;Clostridiales;Lachnospiraceae;Blautia;Blautia_obeum
																									zOTU26899	Firmicutes;Clostridia;Clostridiales;Lachnospiraceae;Lachnospira;Eubacterium_eligens
																									zOTU5680	Firmicutes;Clostridia;Clostridiales;Lachnospiraceae;JPZU_g;PAC000195_s
																									zOTU34029	Firmicutes;Clostridia;Clostridiales;Lachnospiraceae;Lachnospira;Eubacterium_eligens
																									zOTU22574	Firmicutes;Clostridia;Clostridiales;Ruminococcaceae;Ruminococcus;EF402661_s
																									zOTU31493	Firmicutes;Clostridia;Clostridiales;Lachnospiraceae;Lachnospira;Eubacterium_eligens
																									zOTU9555	Firmicutes;Clostridia;Clostridiales;Lachnospiraceae;Anaerostipes;Anaerostipes_hadrus
																									zOTU20501	Firmicutes;Clostridia;Clostridiales;Lachnospiraceae;Lachnospira;Eubacterium_eligens
																									zOTU2275	Firmicutes;Clostridia;Clostridiales;Lachnospiraceae;Blautia;LN913006_s
																									zOTU20461	Firmicutes;Clostridia;Clostridiales;Clostridiaceae;Clostridium;Clostridium_unclassified
																									zOTU1099	Firmicutes;Clostridia;Clostridiales;Lachnospiraceae;Blautia;Blautia_faecis
																									zOTU4838	Firmicutes;Clostridia;Clostridiales;Christensenellaceae;AB239481_g;EF404854_s
																									zOTU1174	Bacteroidetes;Bacteroidia;Bacteroidales;Rikenellaceae;Alistipes;Alistipes_putredinis
																									zOTU29367	Firmicutes;Clostridia;Clostridiales;Lachnospiraceae;Coprococcus_g1;Coprococcus_catus
																									zOTU21371	Firmicutes;Clostridia;Clostridiales;Ruminococcaceae;Ruminococcus;EF402661_s
																									zOTU19849	Firmicutes;Clostridia;Clostridiales;Lachnospiraceae;Anaerostipes;Anaerostipes_hadrus
																									zOTU11678	Actinobacteria;Coriobacteriia;Coriobacteriales;Coriobacteriaceae;Collinsella;Collinsella_aerofaciens
																									zOTU1727	Firmicutes;Clostridia;Clostridiales;Lachnospiraceae;Blautia;Blautia_faecis
																									zOTU14785	Firmicutes;Clostridia;Clostridiales;Clostridiaceae;Clostridium;Clostridium_unclassified
																									zOTU8722	Firmicutes;Clostridia;Clostridiales;Lachnospiraceae;JPZU_g;PAC000195_s
																									zOTU36745	Firmicutes;Clostridia;Clostridiales;Lachnospiraceae;Lachnospira;Lachnospira_unclassified
																									zOTU9448	Bacteroidetes;Bacteroidia;Bacteroidales;Odoribacteraceae;Odoribacter;Odoribacter_splanchnicus
																									zOTU1351	Bacteroidetes;Bacteroidia;Bacteroidales;Rikenellaceae;Alistipes;Alistipes_putredinis
																									zOTU22541	Firmicutes;Clostridia;Clostridiales;Clostridiaceae;Clostridium;Clostridium_unclassified
																									zOTU22987	Bacteroidetes;Bacteroidia;Bacteroidales;Rikenellaceae;Alistipes;Alistipes_obesi
																									zOTU29132	Firmicutes;Clostridia;Clostridiales;Lachnospiraceae;Lachnospira;Eubacterium_eligens
																									zOTU1527	Bacteroidetes;Bacteroidia;Bacteroidales;Rikenellaceae;Alistipes;Alistipes_putredinis
																									zOTU4909	Firmicutes;Erysipelotrichi;Erysipelotrichales;Erysipelotrichaceae;CCMM_g;CCMM_s
																									zOTU23518	Firmicutes;Clostridia;Clostridiales;Ruminococcaceae;JN713389_g;EF404684_s
																									zOTU40660	Firmicutes;Clostridia;Clostridiales;Ruminococcaceae;Oscillibacter;Oscillibacter_unclassified
																									zOTU23192	Firmicutes;Clostridia;Clostridiales;Ruminococcaceae;Pseudoflavonifractor;Pseudoflavonifractor_unclassified
																									zOTU23979	Bacteroidetes;Bacteroidia;Bacteroidales;Rikenellaceae;Alistipes;Alistipes_obesi
																									zOTU7899	Firmicutes;Clostridia;Clostridiales;Lachnospiraceae;JPZU_g;PAC000195_s
																									zOTU17902	Firmicutes;Clostridia;Clostridiales;Ruminococcaceae;Ruminococcus;EF402661_s
																									zOTU8673	Firmicutes;Clostridia;Clostridiales;Christensenellaceae;AB239481_g;EF404854_s
																									zOTU4444	Firmicutes;Clostridia;Clostridiales;Lachnospiraceae;JPZU_g;PAC000195_s
																									zOTU9072	Firmicutes;Erysipelotrichi;Erysipelotrichales;Erysipelotrichaceae;CCMM_g;CCMM_s
																									zOTU32371	Firmicutes;Clostridia;Clostridiales;Lachnospiraceae;Lachnospira;Eubacterium_eligens
																									zOTU1742	Firmicutes;Clostridia;Clostridiales;Lachnospiraceae;Eubacterium_g4;Eubacterium_ventriosum
																									zOTU3527	Bacteroidetes;Bacteroidia;Bacteroidales;Rikenellaceae;Alistipes;Alistipes_putredinis
																									zOTU5587	Firmicutes;Clostridia;Clostridiales;Ruminococcaceae;Subdoligranulum;Subdoligranulum_unclassified
																									zOTU9163	Firmicutes;Clostridia;Clostridiales;Lachnospiraceae;JPZU_g;PAC000195_s
																									zOTU13972	Firmicutes;Clostridia;Clostridiales;Peptostreptococcaceae;Romboutsia;HQ768009_s
																									zOTU7402	Firmicutes;Clostridia;Clostridiales;Lachnospiraceae;JPZU_g;PAC000195_s
																									zOTU749	Firmicutes;Clostridia;Clostridiales;Lachnospiraceae;Blautia;Blautia_faecis
																									zOTU19765	Firmicutes;Clostridia;Clostridiales;Lachnospiraceae;Murimonas;PAC000196_s
																									zOTU18001	Firmicutes;Clostridia;Clostridiales;Lachnospiraceae;Anaerostipes;Anaerostipes_hadrus
																									zOTU4172	Firmicutes;Clostridia;Clostridiales;Lachnospiraceae;Eubacterium_g17;EF403072_s
																									zOTU41500	Firmicutes;Clostridia;Clostridiales;Lachnospiraceae;Lachnospira;Lachnospira_unclassified
																									zOTU24314	Bacteroidetes;Bacteroidia;Bacteroidales;Rikenellaceae;Alistipes;Alistipes_obesi
																									zOTU11612	Firmicutes;Clostridia;Clostridiales;Peptostreptococcaceae;Romboutsia;HQ768009_s
																									zOTU2105	Firmicutes;Clostridia;Clostridiales;Lachnospiraceae;Blautia;Blautia_faecis
																									zOTU6110	Firmicutes;Erysipelotrichi;Erysipelotrichales;Erysipelotrichaceae;CCMM_g;CCMM_s
																									zOTU27108	Firmicutes;Clostridia;Clostridiales;Lachnospiraceae;Lachnospira;Eubacterium_eligens
																									zOTU1420	Firmicutes;Clostridia;Clostridiales;Lachnospiraceae;Blautia;Blautia_faecis
																									zOTU4124	Firmicutes;Clostridia;Clostridiales;Lachnospiraceae;Agathobacter;Agathobacter_rectalis
																									zOTU7323	Firmicutes;Clostridia;Clostridiales;Lachnospiraceae;JPZU_g;PAC000195_s
																									zOTU4903	Firmicutes;Clostridia;Clostridiales;Christensenellaceae;AB239481_g;EF404854_s
																									zOTU7026	Firmicutes;Clostridia;Clostridiales;Lachnospiraceae;Dorea;Dorea_longicatena
																									zOTU12059	Firmicutes;Clostridia;Clostridiales;Lachnospiraceae;Anaerostipes;Anaerostipes_hadrus
																									zOTU37355	Firmicutes;Clostridia;Clostridiales;Lachnospiraceae;Lachnospira;Eubacterium_eligens
																									zOTU29013	Firmicutes;Clostridia;Clostridiales;Lachnospiraceae;HM123979_g;EF403162_s
																									zOTU4342	Firmicutes;Clostridia;Clostridiales;Lachnospiraceae;Agathobacter;Agathobacter_rectalis
																									zOTU1731	Firmicutes;Clostridia;Clostridiales;Ruminococcaceae;Faecalibacterium;Faecalibacterium_unclassified
																									zOTU15649	Firmicutes;Clostridia;Clostridiales;Ruminococcaceae;Oscillibacter;HQ400012_s
																									zOTU17795	Firmicutes;Clostridia;Clostridiales;Clostridiaceae;Clostridium;Clostridium_unclassified
																									zOTU17380	Firmicutes;Clostridia;Clostridiales;Lachnospiraceae;Eubacterium_g5;Eubacterium_hallii
																									zOTU22294	Firmicutes;Clostridia;Clostridiales;Lachnospiraceae;Lachnospira;Eubacterium_eligens
																									zOTU8852	Bacteroidetes;Bacteroidia;Bacteroidales;Odoribacteraceae;Odoribacter;Odoribacter_splanchnicus
																									zOTU19997	Firmicutes;Clostridia;Clostridiales;Ruminococcaceae;Caproiciproducens;Caproiciproducens_unclassified
																									zOTU7811	Firmicutes;Clostridia;Clostridiales;Christensenellaceae;AB239481_g;EF404854_s
																									zOTU7436	Firmicutes;Clostridia;Clostridiales;Lachnospiraceae;Agathobacter;Agathobacter_rectalis
																									zOTU11082	Firmicutes;Clostridia;Clostridiales;Lachnospiraceae;Anaerostipes;Anaerostipes_hadrus
																									zOTU6231	Firmicutes;Erysipelotrichi;Erysipelotrichales;Erysipelotrichaceae;CCMM_g;CCMM_s
																									zOTU4765	Firmicutes;Clostridia;Clostridiales;Lachnospiraceae;Eubacterium_g17;EF403072_s
																									zOTU18171	Firmicutes;Clostridia;Clostridiales;Ruminococcaceae;Caproiciproducens;Caproiciproducens_unclassified
																									zOTU9228	Firmicutes;Clostridia;Clostridiales;Ruminococcaceae;Caproiciproducens;Caproiciproducens_unclassified
																									zOTU28106	Firmicutes;Clostridia;Clostridiales;Clostridiaceae;Clostridium;Clostridium_unclassified
																									zOTU29536	Firmicutes;Clostridia;Clostridiales;Mogibacterium_f;AM500802_g;EF401954_s
																									zOTU3433	Firmicutes;Clostridia;Clostridiales;Ruminococcaceae;Ruminococcus_g2;Ruminococcus_bromii
																									zOTU23443	Firmicutes;Clostridia;Clostridiales;Peptostreptococcaceae;Romboutsia;HQ768009_s
																									zOTU7038	Firmicutes;Clostridia;Clostridiales;Christensenellaceae;AB239481_g;EF404854_s
																									zOTU22287	Firmicutes;Clostridia;Clostridiales;Lachnospiraceae;Lachnospira;Eubacterium_eligens
																									zOTU21296	Firmicutes;Clostridia;Clostridiales;Ruminococcaceae;Ruminococcus;EF402661_s
																									zOTU9946	Firmicutes;Clostridia;Clostridiales;Lachnospiraceae;JPZU_g;PAC000195_s
																									zOTU41640	Firmicutes;Clostridia;Clostridiales;Ruminococcaceae;Sporobacter;Sporobacter_unclassified
																									zOTU5415	Firmicutes;Clostridia;Clostridiales;Ruminococcaceae;Subdoligranulum;Subdoligranulum_unclassified
																									zOTU15651	Firmicutes;Clostridia;Clostridiales;Lachnospiraceae;Anaerostipes;Anaerostipes_hadrus
																									zOTU18932	Firmicutes;Clostridia;Clostridiales;Lachnospiraceae;Coprococcus_g1;Coprococcus_catus
																									zOTU1861	Firmicutes;Clostridia;Clostridiales;Ruminococcaceae;Faecalibacterium;Faecalibacterium_unclassified
																									zOTU5313	Firmicutes;Erysipelotrichi;Erysipelotrichales;Erysipelotrichaceae;CCMM_g;CCMM_s
																									zOTU8151	Firmicutes;Erysipelotrichi;Erysipelotrichales;Erysipelotrichaceae;CCMM_g;CCMM_s
																									zOTU6948	Firmicutes;Erysipelotrichi;Erysipelotrichales;Erysipelotrichaceae;CCMM_g;CCMM_s
																									zOTU4297	Firmicutes;Clostridia;Clostridiales;Ruminococcaceae;Faecalibacterium;Faecalibacterium_unclassified
																									zOTU19330	Firmicutes;Clostridia;Clostridiales;Lachnospiraceae;Lachnospiraceae_unclassified;Lachnospiraceae_unclassified
																									zOTU3561	Firmicutes;Clostridia;Clostridiales;Ruminococcaceae;Faecalibacterium;Faecalibacterium_unclassified
																									zOTU16398	Bacteroidetes;Bacteroidia;Bacteroidales;Rikenellaceae;Alistipes;Alistipes_obesi
																									zOTU13719	Firmicutes;Clostridia;Clostridiales;Lachnospiraceae;Anaerostipes;Anaerostipes_hadrus
																									zOTU5046	Firmicutes;Clostridia;Clostridiales;Ruminococcaceae;Ruminococcus_g2;Ruminococcus_bromii
																									zOTU12496	Firmicutes;Clostridia;Clostridiales;Peptostreptococcaceae;Romboutsia;HQ768009_s
																									zOTU17674	Firmicutes;Clostridia;Clostridiales;Lachnospiraceae;Murimonas;PAC000196_s
																									zOTU7024	Firmicutes;Clostridia;Clostridiales;Lachnospiraceae;Agathobacter;Agathobacter_rectalis
																									zOTU20212	Firmicutes;Clostridia;Clostridiales;Ruminococcaceae;Butyricicoccus;Butyricicoccus_unclassified
																									zOTU43080	Firmicutes;Clostridia;Clostridiales;Lachnospiraceae;Eubacterium_g20;AM696716_s
																									zOTU22032	Firmicutes;Clostridia;Clostridiales;Lachnospiraceae;Murimonas;PAC000196_s
																									zOTU34886	Firmicutes;Clostridia;Clostridiales;Clostridiaceae;Clostridium;EF436397_s
																									zOTU6967	Firmicutes;Clostridia;Clostridiales;Lachnospiraceae;JPZU_g;PAC000195_s
																									zOTU10398	Firmicutes;Clostridia;Clostridiales;Christensenellaceae;AB239481_g;EF404854_s
																									zOTU42450	Firmicutes;Clostridia;Clostridiales;Lachnospiraceae;Eubacterium_g20;AM696716_s
																									zOTU22301	Firmicutes;Clostridia;Clostridiales;Ruminococcaceae;Oscillibacter;EF401499_s
																									zOTU7515	Firmicutes;Erysipelotrichi;Erysipelotrichales;Erysipelotrichaceae;CCMM_g;CCMM_s
																									zOTU32607	Firmicutes;Clostridia;Clostridiales;Lachnospiraceae;Lachnospira;Eubacterium_eligens
																									zOTU23815	Firmicutes;Clostridia;Clostridiales;Clostridiaceae;Clostridium;Clostridium_unclassified
																									zOTU13752	Firmicutes;Clostridia;Clostridiales;Peptostreptococcaceae;Romboutsia;HQ768009_s
																									zOTU1616	Firmicutes;Clostridia;Clostridiales;Lachnospiraceae;Blautia;Blautia_faecis
																									zOTU25443	Firmicutes;Clostridia;Clostridiales;Clostridiaceae;Clostridium;Clostridium_unclassified
																									zOTU9666	Firmicutes;Clostridia;Clostridiales;Christensenellaceae;AB239481_g;EF404854_s
																									zOTU523	Firmicutes;Clostridia;Clostridiales;Lachnospiraceae;Eubacterium_g4;Eubacterium_ventriosum
																									zOTU11163	Firmicutes;Clostridia;Clostridiales;Peptostreptococcaceae;Romboutsia;HQ768009_s
																									zOTU13305	Firmicutes;Clostridia;Clostridiales;Lachnospiraceae;Anaerostipes;Anaerostipes_hadrus
																									zOTU10580	Firmicutes;Clostridia;Clostridiales;Christensenellaceae;AB239481_g;EF404854_s
																									zOTU27732	Firmicutes;Clostridia;Clostridiales;Clostridiaceae;Clostridium;Clostridium_unclassified
																									zOTU20572	Bacteroidetes;Bacteroidia;Bacteroidales;Rikenellaceae;Alistipes;Alistipes_obesi
																									zOTU15476	Firmicutes;Clostridia;Clostridiales;Ruminococcaceae;Ruminococcus;EF402661_s
																									zOTU17482	Firmicutes;Clostridia;Clostridiales;Peptostreptococcaceae;Romboutsia;HQ768009_s
																									zOTU45876	Firmicutes;Clostridia;Clostridiales;Lachnospiraceae;Lachnospira;Lachnospira_unclassified
																									zOTU16957	Firmicutes;Clostridia;Clostridiales;Lachnospiraceae;Anaerostipes;Anaerostipes_hadrus
																									zOTU13402	Firmicutes;Clostridia;Clostridiales;Christensenellaceae;AB239481_g;EF404854_s
																									zOTU2990	Firmicutes;Clostridia;Clostridiales;Ruminococcaceae;Faecalibacterium;Faecalibacterium_unclassified
																									zOTU15964	Bacteroidetes;Bacteroidia;Bacteroidales;Rikenellaceae;Alistipes;Alistipes_obesi
																									zOTU19122	Firmicutes;Clostridia;Clostridiales;Clostridiaceae;Clostridium;Clostridium_unclassified
																									zOTU11108	Actinobacteria;Actinobacteria_c;Bifidobacteriales;Bifidobacteriaceae;Bifidobacterium;Bifidobacterium_longum
																									zOTU14127	Firmicutes;Clostridia;Clostridiales;Peptostreptococcaceae;Romboutsia;HQ768009_s
																									zOTU21685	Firmicutes;Clostridia;Clostridiales;Lachnospiraceae;Murimonas;PAC000196_s
																									zOTU37828	Firmicutes;Clostridia;Clostridiales;Clostridiaceae;Clostridium;EF436397_s
																									zOTU2930	Bacteroidetes;Bacteroidia;Bacteroidales;Rikenellaceae;Alistipes;Alistipes_putredinis
																									zOTU3020	Bacteroidetes;Bacteroidia;Bacteroidales;Rikenellaceae;Alistipes;Alistipes_putredinis
																									zOTU21823	Bacteroidetes;Bacteroidia;Bacteroidales;Rikenellaceae;Alistipes;Alistipes_obesi
																									zOTU10558	Firmicutes;Clostridia;Clostridiales;Christensenellaceae;AB239481_g;EF404854_s
																									zOTU14867	Actinobacteria;Actinobacteria_c;Bifidobacteriales;Bifidobacteriaceae;Bifidobacterium;Bifidobacterium_longum
																									zOTU281	Firmicutes;Clostridia;Clostridiales;Lachnospiraceae;Blautia;Blautia_unclassified
																									zOTU23807	Firmicutes;Clostridia;Clostridiales;Ruminococcaceae;Butyricicoccus;Butyricicoccus_unclassified
																									zOTU25492	Firmicutes;Clostridia;Clostridiales;Ruminococcaceae;Oscillibacter;EF401403_s
																									zOTU620	Firmicutes;Clostridia;Clostridiales;Ruminococcaceae;Ruminococcus;HF545616_s
																									zOTU1933	Firmicutes;Clostridia;Clostridiales;Lachnospiraceae;Eubacterium_g17;EF403072_s
																									zOTU2723	Firmicutes;Clostridia;Clostridiales;Lachnospiraceae;Blautia;Blautia_faecis
																									zOTU26502	Firmicutes;Clostridia;Clostridiales;Lachnospiraceae;Coprococcus_g1;Coprococcus_catus
																									zOTU26724	Firmicutes;Clostridia;Clostridiales;Lachnospiraceae;Lachnospira;Eubacterium_eligens
																									zOTU20341	Firmicutes;Clostridia;Clostridiales;Lachnospiraceae;Coprococcus_g1;Coprococcus_catus
																									zOTU15046	Firmicutes;Clostridia;Clostridiales;Peptostreptococcaceae;Romboutsia;HQ768009_s
																									zOTU18247	Firmicutes;Clostridia;Clostridiales;Lachnospiraceae;Lachnospiraceae_unclassified;Lachnospiraceae_unclassified
																									zOTU2348	Proteobacteria;Betaproteobacteria;Burkholderiales;Sutterellaceae;Parasutterella;Parasutterella_unclassified
																									zOTU39324	Firmicutes;Clostridia;Clostridiales;Lachnospiraceae;Lachnospira;Eubacterium_eligens
																									zOTU16249	Firmicutes;Clostridia;Clostridiales;Ruminococcaceae;Oscillibacter;HQ400012_s
																									zOTU36872	Firmicutes;Clostridia;Clostridiales;Ruminococcaceae;Oscillibacter;Oscillibacter_unclassified
																									zOTU10680	Firmicutes;Clostridia;Clostridiales;Ruminococcaceae;Caproiciproducens;Caproiciproducens_unclassified
																									zOTU20367	Bacteroidetes;Bacteroidia;Bacteroidales;Rikenellaceae;Alistipes;Alistipes_obesi
																									zOTU21186	Firmicutes;Clostridia;Clostridiales;Ruminococcaceae;Ruminococcus;EF402661_s
																									zOTU24319	Bacteroidetes;Bacteroidia;Bacteroidales;Rikenellaceae;Alistipes;Alistipes_obesi
																									zOTU21794	Bacteroidetes;Bacteroidia;Bacteroidales;Rikenellaceae;Alistipes;Alistipes_obesi
																									zOTU13365	Firmicutes;Clostridia;Clostridiales;Peptostreptococcaceae;Romboutsia;HQ768009_s
																									zOTU29108	Firmicutes;Clostridia;Clostridiales;Ruminococcaceae;Pseudoflavonifractor;GQ158591_s
																									zOTU14139	Firmicutes;Clostridia;Clostridiales;Christensenellaceae;AB239481_g;EF404854_s
																									zOTU22231	Firmicutes;Clostridia;Clostridiales;Lachnospiraceae;Coprococcus_g1;Coprococcus_catus
																									zOTU15452	Firmicutes;Clostridia;Clostridiales;Peptostreptococcaceae;Romboutsia;HQ768009_s
																									zOTU22430	Firmicutes;Clostridia;Clostridiales;Clostridiaceae;Clostridium;Clostridium_unclassified
																									zOTU21951	Firmicutes;Clostridia;Clostridiales;Lachnospiraceae;Murimonas;PAC000196_s
																									zOTU2641	Firmicutes;Clostridia;Clostridiales;Lachnospiraceae;Eubacterium_g4;Eubacterium_ventriosum
																									zOTU10287	Firmicutes;Erysipelotrichi;Erysipelotrichales;Erysipelotrichaceae;CCMM_g;CCMM_s
																									zOTU28038	Firmicutes;Clostridia;Clostridiales;Ruminococcaceae;Sporobacter;Sporobacter_unclassified
																									zOTU12715	Bacteroidetes;Bacteroidia;Bacteroidales;Odoribacteraceae;Odoribacter;Odoribacter_splanchnicus
																									zOTU24150	Firmicutes;Clostridia;Clostridiales;Lachnospiraceae;Coprococcus_g1;Coprococcus_catus
																									zOTU8973	Firmicutes;Clostridia;Clostridiales;Ruminococcaceae;Subdoligranulum;Subdoligranulum_unclassified
																									zOTU16473	Firmicutes;Clostridia;Clostridiales;Ruminococcaceae;Oscillibacter;HQ400012_s
																									zOTU37192	Firmicutes;Clostridia;Clostridiales;Ruminococcaceae;Sporobacter;PAC000739_s
																									zOTU23117	Bacteroidetes;Bacteroidia;Bacteroidales;Rikenellaceae;Alistipes;Alistipes_obesi
																									zOTU46260	Firmicutes;Clostridia;Clostridiales;Lachnospiraceae;Lachnospiraceae_unclassified;Lachnospiraceae_unclassified
																									zOTU32967	Firmicutes;Clostridia;Clostridiales;Ruminococcaceae;Butyricicoccus;PAC000182_s
																									zOTU27278	Firmicutes;Clostridia;Clostridiales;Ruminococcaceae;Oscillibacter;JPJG_s
																									zOTU20047	Firmicutes;Clostridia;Clostridiales;Ruminococcaceae;Caproiciproducens;Caproiciproducens_unclassified
																									zOTU9253	Firmicutes;Clostridia;Clostridiales;Ruminococcaceae;Subdoligranulum;Subdoligranulum_unclassified
																									zOTU31483	Bacteroidetes;Bacteroidia;Bacteroidales;Rikenellaceae;Alistipes;Alistipes_obesi
																									zOTU5125	Firmicutes;Clostridia;Clostridiales;Lachnospiraceae;Eubacterium_g17;EF403072_s
																									zOTU7831	Firmicutes;Clostridia;Clostridiales;Ruminococcaceae;Subdoligranulum;Subdoligranulum_unclassified
																									zOTU16812	Firmicutes;Clostridia;Clostridiales;Peptostreptococcaceae;Romboutsia;HQ768009_s
																									zOTU22244	Firmicutes;Clostridia;Clostridiales;Ruminococcaceae;Oscillibacter;JPJG_s
																									zOTU10697	Firmicutes;Clostridia;Clostridiales;Lachnospiraceae;Murimonas;PAC000196_s
																									zOTU24644	Firmicutes;Clostridia;Clostridiales;Ruminococcaceae;Ruminococcus;EF402661_s
																									zOTU17791	Bacteroidetes;Bacteroidia;Bacteroidales;Bacteroidaceae;Bacteroides;Bacteroides_clarus
																									zOTU5688	Firmicutes;Clostridia;Clostridiales;Ruminococcaceae;Ruminococcus_g2;Ruminococcus_bromii
																									zOTU10548	Firmicutes;Clostridia;Clostridiales;Lachnospiraceae;JPZU_g;PAC000195_s
																									zOTU19687	Bacteroidetes;Bacteroidia;Bacteroidales;Rikenellaceae;Alistipes;Alistipes_obesi
																									zOTU15663	Firmicutes;Clostridia;Clostridiales;Peptostreptococcaceae;Romboutsia;HQ768009_s
																									zOTU22766	Firmicutes;Clostridia;Clostridiales;Ruminococcaceae;Ruminococcus;EF402661_s
																									zOTU21114	Firmicutes;Clostridia;Clostridiales;Ruminococcaceae;Ruminococcus;EF402661_s
																									zOTU586	Firmicutes;Clostridia;Clostridiales;Lachnospiraceae;Eubacterium_g4;Eubacterium_ventriosum
																									zOTU2220	Proteobacteria;Deltaproteobacteria;Desulfovibrionales;Desulfovibrionaceae;Bilophila;Bilophila_wadsworthia
																									zOTU2803	Firmicutes;Clostridia;Clostridiales;Lachnospiraceae;Eubacterium_g4;Eubacterium_ventriosum
																									zOTU36094	Firmicutes;Clostridia;Clostridiales;Lachnospiraceae;Lachnospira;Eubacterium_eligens
																									zOTU7645	Firmicutes;Clostridia;Clostridiales;Ruminococcaceae;Oscillibacter;HQ400012_s
																									zOTU36090	Firmicutes;Clostridia;Clostridiales;Lachnospiraceae;Lachnospira;Eubacterium_eligens
																									zOTU39330	Firmicutes;Clostridia;Clostridiales;Ruminococcaceae;Sporobacter;PAC000739_s
																									zOTU42719	Firmicutes;Clostridia;Clostridiales;Lachnospiraceae;Eubacterium_g20;AM696716_s
																									zOTU959	Bacteroidetes;Bacteroidia;Bacteroidales;Rikenellaceae;Alistipes;Alistipes_finegoldii
																									zOTU16001	Firmicutes;Clostridia;Clostridiales;Peptostreptococcaceae;Romboutsia;HQ768009_s
																									zOTU10414	Firmicutes;Clostridia;Clostridiales;Christensenellaceae;AB239481_g;EF404854_s
																									zOTU24194	Firmicutes;Clostridia;Clostridiales;Ruminococcaceae;Pseudoflavonifractor;GQ158591_s
																									zOTU12713	Firmicutes;Clostridia;Clostridiales;Christensenellaceae;AB239481_g;EF404854_s
																									zOTU26253	Firmicutes;Clostridia;Clostridiales;Lachnospiraceae;Coprococcus;AAYW_s
																									zOTU15116	Actinobacteria;Actinobacteria_c;Bifidobacteriales;Bifidobacteriaceae;Bifidobacterium;Bifidobacterium_longum
																									zOTU23569	Firmicutes;Clostridia;Clostridiales;Peptostreptococcaceae;Romboutsia;HQ768009_s
																									zOTU16276	Firmicutes;Clostridia;Clostridiales;Peptostreptococcaceae;Romboutsia;HQ768009_s
																									zOTU10891	Firmicutes;Clostridia;Clostridiales;Christensenellaceae;AB239481_g;EF404854_s
																									zOTU18769	Firmicutes;Clostridia;Clostridiales;Peptostreptococcaceae;Romboutsia;HQ768009_s
																									zOTU20435	Firmicutes;Clostridia;Clostridiales;Peptostreptococcaceae;Romboutsia;HQ768009_s
																									zOTU27738	Firmicutes;Clostridia;Clostridiales;Ruminococcaceae;JN713389_g;JN713389_g_unclassified
																									zOTU37893	Firmicutes;Clostridia;Clostridiales;Lachnospiraceae;HM123979_g;EF403162_s
																									zOTU4577	Firmicutes;Clostridia;Clostridiales;Lachnospiraceae;Eubacterium_g17;EF403072_s
																									zOTU16412	Actinobacteria;Actinobacteria_c;Bifidobacteriales;Bifidobacteriaceae;Bifidobacterium;Bifidobacterium_longum
																									zOTU17306	Actinobacteria;Actinobacteria_c;Bifidobacteriales;Bifidobacteriaceae;Bifidobacterium;Bifidobacterium_longum
																									zOTU25268	Bacteroidetes;Bacteroidia;Bacteroidales;Rikenellaceae;Alistipes;Alistipes_obesi
																									zOTU12614	Firmicutes;Erysipelotrichi;Erysipelotrichales;Erysipelotrichaceae;CCMM_g;CCMM_s
																									zOTU8433	Firmicutes;Erysipelotrichi;Erysipelotrichales;Erysipelotrichaceae;CCMM_g;CCMM_s
																									zOTU30356	Bacteroidetes;Bacteroidia;Bacteroidales;Rikenellaceae;Alistipes;Alistipes_obesi
																									zOTU31258	Firmicutes;Clostridia;Clostridiales;Lachnospiraceae;Coprococcus_g1;Coprococcus_catus
																									zOTU42845	Firmicutes;Clostridia;Clostridiales;Lachnospiraceae;Lachnospira;Lachnospira_unclassified
																									zOTU970	Bacteroidetes;Bacteroidia;Bacteroidales;Rikenellaceae;Alistipes;Alistipes_finegoldii
																									zOTU38936	Firmicutes;Clostridia;Clostridiales;Lachnospiraceae;Lachnospira;Eubacterium_eligens
																									zOTU34150	Firmicutes;Clostridia;Clostridiales;Lachnospiraceae;Eubacterium_g20;AM696716_s
																									zOTU15888	Firmicutes;Clostridia;Clostridiales;Ruminococcaceae;Oscillibacter;HQ400012_s
																									zOTU5094	Firmicutes;Clostridia;Clostridiales;Lachnospiraceae;Eubacterium_g17;EF403072_s
																									zOTU22170	Firmicutes;Clostridia;Clostridiales;Peptostreptococcaceae;Romboutsia;HQ768009_s
																									zOTU10027	Actinobacteria;Actinobacteria_c;Bifidobacteriales;Bifidobacteriaceae;Bifidobacterium;Bifidobacterium_kashiwanohense
																									zOTU11968	Firmicutes;Clostridia;Clostridiales;Ruminococcaceae;Oscillibacter;HQ400012_s
																									zOTU40278	Firmicutes;Clostridia;Clostridiales;Ruminococcaceae;JN713389_g;JN713389_g_unclassified
																									zOTU34096	Firmicutes;Clostridia;Clostridiales;Lachnospiraceae;Lachnospira;Eubacterium_eligens
																									zOTU30275	Firmicutes;Clostridia;Clostridiales;Lachnospiraceae;Coprococcus_g1;Coprococcus_catus
																									zOTU12430	Firmicutes;Clostridia;Clostridiales;Ruminococcaceae;Pseudoflavonifractor;EF400624_s
																									zOTU1478	Firmicutes;Clostridia;Clostridiales;Lachnospiraceae;Eubacterium_g4;Eubacterium_ventriosum
																									zOTU18320	Bacteroidetes;Bacteroidia;Bacteroidales;Bacteroidaceae;Bacteroides;Bacteroides_clarus
																									zOTU21337	Firmicutes;Clostridia;Clostridiales;Ruminococcaceae;Ruminococcus;EF402661_s
																									zOTU31539	Firmicutes;Clostridia;Clostridiales;Ruminococcaceae;Ruminococcus;EF402661_s
																									zOTU23516	Firmicutes;Clostridia;Clostridiales;Ruminococcaceae;Ruminococcus;EF402661_s
																									zOTU15745	Firmicutes;Clostridia;Clostridiales;Peptostreptococcaceae;Romboutsia;HQ768009_s
																									zOTU21785	Bacteroidetes;Bacteroidia;Bacteroidales;Rikenellaceae;Alistipes;Alistipes_obesi
																									zOTU21116	Firmicutes;Clostridia;Clostridiales;Peptostreptococcaceae;Romboutsia;HQ768009_s
																									zOTU42379	Firmicutes;Clostridia;Clostridiales;Ruminococcaceae;Ruminococcus;EF402661_s
																									zOTU28181	Firmicutes;Clostridia;Clostridiales;Ruminococcaceae;Faecalibacterium;Faecalibacterium_unclassified
																									zOTU26024	Firmicutes;Clostridia;Clostridiales;Ruminococcaceae;Ruminococcus;EF402661_s
																									zOTU26712	Firmicutes;Clostridia;Clostridiales;Ruminococcaceae;JN713389_g;EF404684_s
																									zOTU26332	Firmicutes;Clostridia;Clostridiales;Ruminococcaceae;JN713389_g;EF404684_s
																									zOTU736	Bacteroidetes;Bacteroidia;Bacteroidales;Rikenellaceae;Alistipes;GQ896617_s
																									zOTU14166	Firmicutes;Clostridia;Clostridiales;Christensenellaceae;AB239481_g;EF404854_s
																									zOTU34910	Bacteroidetes;Bacteroidia;Bacteroidales;Rikenellaceae;Alistipes;Alistipes_obesi
																									zOTU23541	Firmicutes;Clostridia;Clostridiales;Ruminococcaceae;Pseudoflavonifractor;GQ158591_s
																									zOTU10593	Actinobacteria;Actinobacteria_c;Bifidobacteriales;Bifidobacteriaceae;Bifidobacterium;Bifidobacterium_kashiwanohense
																									zOTU20491	Firmicutes;Clostridia;Clostridiales;Lachnospiraceae;Lachnospiraceae_unclassified;Lachnospiraceae_unclassified
																									zOTU44	Bacteroidetes;Bacteroidia;Bacteroidales;Bacteroidaceae;Bacteroides;Bacteroides_xylanisolvens
																									zOTU7776	Firmicutes;Erysipelotrichi;Erysipelotrichales;Erysipelotrichaceae;CCMM_g;CCMM_s
																									zOTU25572	Actinobacteria;Actinobacteria_c;Bifidobacteriales;Bifidobacteriaceae;Bifidobacterium;Bifidobacterium_longum
																									zOTU15749	Firmicutes;Clostridia;Clostridiales;Ruminococcaceae;Pseudoflavonifractor;EF400624_s
																									zOTU26592	Firmicutes;Clostridia;Clostridiales;Lachnospiraceae;Eubacterium_g20;AM696716_s
																									zOTU26153	Firmicutes;Clostridia;Clostridiales;Ruminococcaceae;Ruminococcus;EF402661_s
																									zOTU14182	Firmicutes;Clostridia;Clostridiales;Ruminococcaceae;Caproiciproducens;Caproiciproducens_unclassified
																									zOTU8240	Firmicutes;Clostridia;Clostridiales;Ruminococcaceae;Ruminococcus_g2;Ruminococcus_bromii
																									zOTU24906	Firmicutes;Clostridia;Clostridiales;Peptostreptococcaceae;Romboutsia;HQ768009_s
																									zOTU5189	Firmicutes;Clostridia;Clostridiales;Ruminococcaceae;Faecalibacterium;Faecalibacterium_unclassified
																									zOTU1798	Firmicutes;Clostridia;Clostridiales;Lachnospiraceae;Eubacterium_g17;EF403072_s
																									zOTU5151	Actinobacteria;Actinobacteria_c;Bifidobacteriales;Bifidobacteriaceae;Bifidobacterium;Bifidobacterium_kashiwanohense
																									zOTU18562	Bacteroidetes;Bacteroidia;Bacteroidales;Bacteroidaceae;Bacteroides;Bacteroides_clarus
																									zOTU17682	Firmicutes;Clostridia;Clostridiales;Ruminococcaceae;Caproiciproducens;Caproiciproducens_unclassified
																									zOTU927	Firmicutes;Clostridia;Clostridiales;Ruminococcaceae;Ruminococcus;HF545616_s
																									zOTU541	Firmicutes;Clostridia;Clostridiales;Lachnospiraceae;Blautia;Blautia_obeum
																									zOTU3450	Firmicutes;Clostridia;Clostridiales;Lachnospiraceae;Eubacterium_g17;EF403072_s
																									zOTU16669	Firmicutes;Clostridia;Clostridiales;Ruminococcaceae;Pseudoflavonifractor;EF400624_s
																									zOTU1163	Firmicutes;Clostridia;Clostridiales;Lachnospiraceae;Blautia;Blautia_wexlerae
																									zOTU453	Firmicutes;Clostridia;Clostridiales;Lachnospiraceae;Blautia;Blautia_wexlerae
																									zOTU18238	Firmicutes;Clostridia;Clostridiales;Peptostreptococcaceae;Romboutsia;HQ768009_s
																									zOTU18361	Firmicutes;Clostridia;Clostridiales;Ruminococcaceae;JN713389_g;EF404684_s
																									zOTU11049	Firmicutes;Clostridia;Clostridiales;Ruminococcaceae;Oscillibacter;HQ400012_s
																									zOTU31663	Firmicutes;Clostridia;Clostridiales;Lachnospiraceae;HM123979_g;EF403162_s
																									zOTU38286	Bacteroidetes;Bacteroidia;Bacteroidales;Rikenellaceae;Alistipes;Alistipes_obesi
																									zOTU34362	Firmicutes;Clostridia;Clostridiales;Lachnospiraceae;Coprococcus;AAYW_s
																									zOTU41643	Firmicutes;Clostridia;Clostridiales;Lachnospiraceae;Coprococcus;AAYW_s
																									zOTU12238	Firmicutes;Clostridia;Clostridiales;Ruminococcaceae;Caproiciproducens;Caproiciproducens_unclassified
																									zOTU25809	Firmicutes;Clostridia;Clostridiales;Lachnospiraceae;Murimonas;PAC000196_s
																									zOTU15889	Firmicutes;Clostridia;Clostridiales;Lachnospiraceae;Lachnospiraceae_unclassified;Lachnospiraceae_unclassified
																									zOTU25247	Firmicutes;Clostridia;Clostridiales;Ruminococcaceae;Pseudoflavonifractor;GQ158591_s
																									zOTU1598	Firmicutes;Clostridia;Clostridiales;Lachnospiraceae;Eubacterium_g17;EF403072_s
																									zOTU21230	Firmicutes;Clostridia;Clostridiales;Ruminococcaceae;Ruminococcus;EF402661_s
																									zOTU11388	Actinobacteria;Actinobacteria_c;Bifidobacteriales;Bifidobacteriaceae;Bifidobacterium;Bifidobacterium_kashiwanohense
																									zOTU2048	Bacteroidetes;Bacteroidia;Bacteroidales;Rikenellaceae;Alistipes;Alistipes_finegoldii
																									zOTU14234	Firmicutes;Clostridia;Clostridiales;Christensenellaceae;AB239481_g;EF404854_s
																									zOTU41828	Firmicutes;Clostridia;Clostridiales;Lachnospiraceae;Eubacterium_g21;Eubacterium_g21_unclassified
																									zOTU39689	Firmicutes;Clostridia;Clostridiales;Lachnospiraceae;HM123979_g;EF403162_s
																									zOTU4310	Firmicutes;Clostridia;Clostridiales;Lachnospiraceae;Blautia;Blautia_faecis
																									zOTU11644	Firmicutes;Clostridia;Clostridiales;Ruminococcaceae;Oscillibacter;HQ400012_s
																									zOTU13895	Firmicutes;Clostridia;Clostridiales;Ruminococcaceae;Oscillibacter;HQ400012_s
																									zOTU41388	Firmicutes;Clostridia;Clostridiales;Lachnospiraceae;Eubacterium_g20;AM696716_s
																									zOTU12421	Firmicutes;Clostridia;Clostridiales;Ruminococcaceae;Caproiciproducens;Caproiciproducens_unclassified
																									zOTU14360	Firmicutes;Clostridia;Clostridiales;Ruminococcaceae;Caproiciproducens;Caproiciproducens_unclassified
																									zOTU31308	Bacteroidetes;Bacteroidia;Bacteroidales;Rikenellaceae;Alistipes;Alistipes_obesi
																									zOTU10659	Firmicutes;Clostridia;Clostridiales;Ruminococcaceae;Ruminococcus_g2;Ruminococcus_bromii
																									zOTU28525	Firmicutes;Clostridia;Clostridiales;Lachnospiraceae;Eubacterium_g20;AM696716_s
																									zOTU37818	Firmicutes;Clostridia;Clostridiales;Clostridiaceae;Clostridium;EF436397_s
																									zOTU51	Bacteroidetes;Bacteroidia;Bacteroidales;Bacteroidaceae;Bacteroides;Bacteroides_xylanisolvens
																									zOTU13128	Firmicutes;Clostridia;Clostridiales;Ruminococcaceae;Caproiciproducens;Caproiciproducens_unclassified
																									zOTU18959	Firmicutes;Clostridia;Clostridiales;Ruminococcaceae;Caproiciproducens;Caproiciproducens_unclassified
																									zOTU16271	Firmicutes;Clostridia;Clostridiales;Lachnospiraceae;Murimonas;PAC000196_s
																									zOTU22406	Firmicutes;Clostridia;Clostridiales;Christensenellaceae;AB239481_g;EF404854_s
																									zOTU25457	Firmicutes;Clostridia;Clostridiales;Peptostreptococcaceae;Romboutsia;HQ768009_s
																									zOTU6162	Firmicutes;Clostridia;Clostridiales;Ruminococcaceae;Faecalibacterium;Faecalibacterium_unclassified
																									zOTU32977	Bacteroidetes;Bacteroidia;Bacteroidales;Rikenellaceae;Alistipes;Alistipes_obesi
																									zOTU6906	Actinobacteria;Actinobacteria_c;Bifidobacteriales;Bifidobacteriaceae;Bifidobacterium;Bifidobacterium_kashiwanohense
																									zOTU10677	Actinobacteria;Actinobacteria_c;Bifidobacteriales;Bifidobacteriaceae;Bifidobacterium;Bifidobacterium_kashiwanohense
																									zOTU35323	Firmicutes;Clostridia;Clostridiales;Lachnospiraceae;Eubacterium_g20;AM696716_s
																									zOTU27337	Bacteroidetes;Bacteroidia;Bacteroidales;Rikenellaceae;Alistipes;Alistipes_obesi
																									zOTU6701	Actinobacteria;Actinobacteria_c;Bifidobacteriales;Bifidobacteriaceae;Bifidobacterium;Bifidobacterium_kashiwanohense
																									zOTU37741	Firmicutes;Clostridia;Clostridiales;Ruminococcaceae;Sporobacter;PAC000739_s
																									zOTU9443	Firmicutes;Clostridia;Clostridiales;Ruminococcaceae;Oscillibacter;HQ400012_s
																									zOTU11782	Firmicutes;Clostridia;Clostridiales;Christensenellaceae;AB239481_g;EF404854_s
																									zOTU16619	Firmicutes;Clostridia;Clostridiales;Ruminococcaceae;Oscillibacter;HQ400012_s
																									zOTU24747	Firmicutes;Clostridia;Clostridiales;Ruminococcaceae;Pseudoflavonifractor;Pseudoflavonifractor_unclassified
																									zOTU24682	Firmicutes;Clostridia;Clostridiales;Ruminococcaceae;Caproiciproducens;Caproiciproducens_unclassified
																									zOTU18999	Bacteroidetes;Bacteroidia;Bacteroidales;Rikenellaceae;Alistipes;Alistipes_obesi
																									zOTU26747	Firmicutes;Clostridia;Clostridiales;Ruminococcaceae;Pseudoflavonifractor;Pseudoflavonifractor_unclassified
																									zOTU28211	Firmicutes;Clostridia;Clostridiales;Peptostreptococcaceae;Romboutsia;HQ768009_s
																									zOTU27057	Firmicutes;Clostridia;Clostridiales;Ruminococcaceae;JN713389_g;JN713389_g_unclassified
																									zOTU21850	Firmicutes;Clostridia;Clostridiales;Lachnospiraceae;Lachnospiraceae_unclassified;Lachnospiraceae_unclassified
																									zOTU14783	Firmicutes;Clostridia;Clostridiales;Ruminococcaceae;Oscillibacter;HQ400012_s
																									zOTU14091	Firmicutes;Clostridia;Clostridiales;Lachnospiraceae;Murimonas;PAC000196_s
																									zOTU38149	Bacteroidetes;Bacteroidia;Bacteroidales;Rikenellaceae;Alistipes;Alistipes_obesi
																									zOTU21502	Bacteroidetes;Bacteroidia;Bacteroidales;Rikenellaceae;Alistipes;Alistipes_shahii
																									zOTU42759	Firmicutes;Clostridia;Clostridiales;Lachnospiraceae;Lachnospiraceae_unclassified;Lachnospiraceae_unclassified
																									zOTU11467	Firmicutes;Clostridia;Clostridiales;Ruminococcaceae;Oscillibacter;HQ400012_s
																									zOTU19265	Firmicutes;Clostridia;Clostridiales;Ruminococcaceae;Oscillibacter;HQ400012_s
																									zOTU18334	Firmicutes;Clostridia;Clostridiales;Ruminococcaceae;Caproiciproducens;Caproiciproducens_unclassified
																									zOTU2659	Firmicutes;Clostridia;Clostridiales;Lachnospiraceae;Blautia;Blautia_obeum
																									zOTU35818	Firmicutes;Clostridia;Clostridiales;Lachnospiraceae;Eubacterium_g20;AM696716_s
																									zOTU21102	Firmicutes;Clostridia;Clostridiales;Peptostreptococcaceae;Romboutsia;HQ768009_s
																									zOTU36732	Firmicutes;Clostridia;Clostridiales;Clostridiaceae;Clostridium;Clostridium_unclassified
																									zOTU33049	Firmicutes;Clostridia;Clostridiales;Ruminococcaceae;JN713389_g;JN713389_g_unclassified
																									zOTU11645	Firmicutes;Clostridia;Clostridiales;Lachnospiraceae;Lachnospiraceae_unclassified;Lachnospiraceae_unclassified
																									zOTU35548	Firmicutes;Clostridia;Clostridiales;Lachnospiraceae;Coprococcus;AAYW_s
																									zOTU1574	Firmicutes;Clostridia;Clostridiales;Lachnospiraceae;Eubacterium_g4;Eubacterium_ventriosum
																									zOTU9686	Firmicutes;Clostridia;Clostridiales;Lachnospiraceae;Murimonas;PAC000196_s
																									zOTU23458	Firmicutes;Clostridia;Clostridiales;Ruminococcaceae;Caproiciproducens;Caproiciproducens_unclassified
																									zOTU45292	Firmicutes;Clostridia;Clostridiales;Lachnospiraceae;Eubacterium_g20;AM696716_s
																									zOTU793	Firmicutes;Clostridia;Clostridiales;Lachnospiraceae;Blautia;Blautia_wexlerae
																									zOTU10920	Actinobacteria;Actinobacteria_c;Bifidobacteriales;Bifidobacteriaceae;Bifidobacterium;Bifidobacterium_kashiwanohense
																									zOTU19664	Firmicutes;Clostridia;Clostridiales;Lachnospiraceae;Murimonas;PAC000196_s
																									zOTU30703	Firmicutes;Clostridia;Clostridiales;Ruminococcaceae;JN713389_g;JN713389_g_unclassified
																									zOTU27384	Firmicutes;Clostridia;Clostridiales;Lachnospiraceae;Murimonas;PAC000196_s
																									zOTU23130	Firmicutes;Clostridia;Clostridiales;Ruminococcaceae;Caproiciproducens;Caproiciproducens_unclassified
																									zOTU26954	Firmicutes;Clostridia;Clostridiales;Ruminococcaceae;Faecalibacterium;Faecalibacterium_unclassified
																									zOTU972	Firmicutes;Clostridia;Clostridiales;Lachnospiraceae;Blautia;Blautia_obeum
																									zOTU11207	Firmicutes;Clostridia;Clostridiales;Lachnospiraceae;Lachnospiraceae_unclassified;Lachnospiraceae_unclassified
																									zOTU2188	Firmicutes;Clostridia;Clostridiales;Lachnospiraceae;Blautia;Blautia_wexlerae
																									zOTU41149	Firmicutes;Clostridia;Clostridiales;Ruminococcaceae;Pseudoflavonifractor;GQ158591_s
																									zOTU20567	Firmicutes;Clostridia;Clostridiales;Lachnospiraceae;Murimonas;PAC000196_s
																									zOTU33979	Firmicutes;Clostridia;Clostridiales;Lachnospiraceae;HM123979_g;EF403162_s
																									zOTU732	Firmicutes;Clostridia;Clostridiales;Lachnospiraceae;Blautia;Blautia_unclassified
																									zOTU10015	Actinobacteria;Actinobacteria_c;Bifidobacteriales;Bifidobacteriaceae;Bifidobacterium;Bifidobacterium_unclassified
																									zOTU20992	Firmicutes;Clostridia;Clostridiales;Ruminococcaceae;Ruminococcus;EF402661_s
																									zOTU22118	Firmicutes;Clostridia;Clostridiales;Ruminococcaceae;Ruminococcus;EF402661_s
																									zOTU9563	Firmicutes;Erysipelotrichi;Erysipelotrichales;Erysipelotrichaceae;CCMM_g;CCMM_s
																									zOTU14440	Firmicutes;Clostridia;Clostridiales;Ruminococcaceae;Caproiciproducens;Caproiciproducens_unclassified
																									zOTU16722	Firmicutes;Clostridia;Clostridiales;Ruminococcaceae;Caproiciproducens;Caproiciproducens_unclassified
																									zOTU40120	Firmicutes;Clostridia;Clostridiales;Ruminococcaceae;Ruminococcus;EF402661_s
																									zOTU19471	Firmicutes;Clostridia;Clostridiales;Peptostreptococcaceae;Romboutsia;HQ768009_s
																									zOTU24082	Actinobacteria;Actinobacteria_c;Bifidobacteriales;Bifidobacteriaceae;Bifidobacterium;Bifidobacterium_longum
																									zOTU30036	Firmicutes;Clostridia;Clostridiales;Ruminococcaceae;Ruminococcus;EF402661_s
																									zOTU31897	Firmicutes;Clostridia;Clostridiales;Lachnospiraceae;Murimonas;PAC000196_s
																									zOTU45162	Firmicutes;Clostridia;Clostridiales;Lachnospiraceae;EU457907_g;PAC000194_s
																									zOTU27903	Bacteroidetes;Bacteroidia;Bacteroidales;Rikenellaceae;Alistipes;Alistipes_obesi
																									zOTU3351	Firmicutes;Clostridia;Clostridiales;Lachnospiraceae;Eubacterium_g17;EF403072_s
																									zOTU4313	Firmicutes;Clostridia;Clostridiales;Lachnospiraceae;Eubacterium_g17;EF403072_s
																									zOTU9312	Actinobacteria;Actinobacteria_c;Bifidobacteriales;Bifidobacteriaceae;Bifidobacterium;Bifidobacterium_kashiwanohense
																									zOTU7290	Actinobacteria;Actinobacteria_c;Bifidobacteriales;Bifidobacteriaceae;Bifidobacterium;Bifidobacterium_kashiwanohense
																									zOTU12736	Actinobacteria;Actinobacteria_c;Bifidobacteriales;Bifidobacteriaceae;Bifidobacterium;Bifidobacterium_kashiwanohense
																									zOTU18304	Bacteroidetes;Bacteroidia;Bacteroidales;Bacteroidaceae;Bacteroides;Bacteroides_clarus
																									zOTU31384	Firmicutes;Clostridia;Clostridiales;Lachnospiraceae;Eubacterium_g20;AM696716_s
																									zOTU15323	Bacteroidetes;Bacteroidia;Bacteroidales;Bacteroidaceae;Bacteroides;Bacteroides_clarus
																									zOTU19438	Bacteroidetes;Bacteroidia;Bacteroidales;Bacteroidaceae;Bacteroides;Bacteroides_clarus
																									zOTU13015	Actinobacteria;Actinobacteria_c;Bifidobacteriales;Bifidobacteriaceae;Bifidobacterium;Bifidobacterium_unclassified
																									zOTU16601	Actinobacteria;Actinobacteria_c;Bifidobacteriales;Bifidobacteriaceae;Bifidobacterium;Bifidobacterium_unclassified
																									zOTU35226	Firmicutes;Clostridia;Clostridiales;Ruminococcaceae;Ruminococcus;EF402661_s
																									zOTU14616	Firmicutes;Clostridia;Clostridiales;Ruminococcaceae;Oscillibacter;HQ400012_s
																									zOTU20210	Firmicutes;Clostridia;Clostridiales;Ruminococcaceae;JN713389_g;JN713389_g_unclassified
																									zOTU31682	Firmicutes;Clostridia;Clostridiales;Ruminococcaceae;JN713389_g;JN713389_g_unclassified
																									zOTU28925	Firmicutes;Clostridia;Clostridiales;Ruminococcaceae;Ruminococcus;EF402661_s
																									zOTU21389	Firmicutes;Clostridia;Clostridiales;Ruminococcaceae;Oscillibacter;HQ400012_s
																									zOTU25460	Firmicutes;Clostridia;Clostridiales;Ruminococcaceae;JN713389_g;EF404684_s
																									zOTU22053	Firmicutes;Clostridia;Clostridiales;Ruminococcaceae;JN713389_g;JN713389_g_unclassified
																									zOTU19430	Firmicutes;Clostridia;Clostridiales;Ruminococcaceae;Oscillibacter;HQ400012_s
																									zOTU32611	Firmicutes;Clostridia;Clostridiales;Lachnospiraceae;Dorea;Dorea_formicigenerans
																									zOTU42736	Firmicutes;Clostridia;Clostridiales;Clostridiaceae;Clostridium;EF436397_s
																									zOTU33526	Firmicutes;Clostridia;Clostridiales;Lachnospiraceae;Coprococcus;AAYW_s
																									zOTU20299	Firmicutes;Clostridia;Clostridiales;Lachnospiraceae;Coprococcus;AAYW_s
																									zOTU37214	Firmicutes;Clostridia;Clostridiales;Lachnospiraceae;Coprococcus;AAYW_s
																									zOTU46693	Firmicutes;Clostridia;Clostridiales;Lachnospiraceae;Coprococcus;AAYW_s
																									zOTU1644	Firmicutes;Clostridia;Clostridiales;Lachnospiraceae;Eubacterium_g4;Eubacterium_ventriosum
																									zOTU41606	Firmicutes;Clostridia;Clostridiales;Ruminococcaceae;Sporobacter;PAC000739_s
																									zOTU16290	Bacteroidetes;Bacteroidia;Bacteroidales;Rikenellaceae;Alistipes;Alistipes_obesi
																									zOTU23809	Firmicutes;Clostridia;Clostridiales;Ruminococcaceae;Caproiciproducens;Caproiciproducens_unclassified
																									zOTU562	Firmicutes;Clostridia;Clostridiales;Lachnospiraceae;Blautia;Blautia_unclassified
																									zOTU1096	Firmicutes;Clostridia;Clostridiales;Lachnospiraceae;Blautia;Blautia_unclassified
																									zOTU2933	Firmicutes;Clostridia;Clostridiales;Lachnospiraceae;Eubacterium_g17;EF403072_s
																									zOTU3022	Firmicutes;Clostridia;Clostridiales;Lachnospiraceae;Eubacterium_g17;EF403072_s
																									zOTU2088	Firmicutes;Clostridia;Clostridiales;Ruminococcaceae;Ruminococcus;HF545616_s
																									zOTU3107	Firmicutes;Clostridia;Clostridiales;Lachnospiraceae;Eubacterium_g17;EF403072_s
																									zOTU31890	Firmicutes;Clostridia;Clostridiales;Ruminococcaceae;Oscillibacter;EF401499_s
																									zOTU6975	Firmicutes;Clostridia;Clostridiales;Ruminococcaceae;Ruminococcus_g2;Ruminococcus_bromii
																									zOTU26281	Firmicutes;Clostridia;Clostridiales;Ruminococcaceae;Ruminococcus;EF402661_s
																									zOTU16599	Firmicutes;Clostridia;Clostridiales;Ruminococcaceae;Ruminococcus_g2;Ruminococcus_bromii
																									zOTU14547	Firmicutes;Clostridia;Clostridiales;Ruminococcaceae;Oscillibacter;HQ400012_s
																									zOTU33423	Firmicutes;Clostridia;Clostridiales;Ruminococcaceae;Sporobacter;Sporobacter_unclassified
																									zOTU45796	Firmicutes;Clostridia;Clostridiales;Ruminococcaceae;Pseudoflavonifractor;Pseudoflavonifractor_unclassified
																									zOTU37737	Bacteroidetes;Bacteroidia;Bacteroidales;Rikenellaceae;Alistipes;Alistipes_obesi
																									zOTU10908	Actinobacteria;Coriobacteriia;Coriobacteriales;Coriobacteriaceae;Adlercreutzia;Asaccharobacter_celatus
																									zOTU19567	Firmicutes;Clostridia;Clostridiales;Ruminococcaceae;Pseudoflavonifractor;EF400624_s
																									zOTU4894	Firmicutes;Clostridia;Clostridiales;Lachnospiraceae;Blautia;Blautia_faecis
																									zOTU18342	Firmicutes;Clostridia;Clostridiales;Lachnospiraceae;Murimonas;PAC000196_s
																									zOTU21071	Firmicutes;Clostridia;Clostridiales;Ruminococcaceae;AB185816_g;AB185816_g_unclassified
																									zOTU15262	Firmicutes;Clostridia;Clostridiales;Lachnospiraceae;Lachnospiraceae_unclassified;Lachnospiraceae_unclassified
																									zOTU26903	Firmicutes;Clostridia;Clostridiales;Ruminococcaceae;Caproiciproducens;Caproiciproducens_unclassified
																									zOTU8523	Proteobacteria;Betaproteobacteria;Burkholderiales;Sutterellaceae;Parasutterella;Parasutterella_excrementihominis
																									zOTU11770	Firmicutes;Clostridia;Clostridiales;Ruminococcaceae;Caproiciproducens;Caproiciproducens_unclassified
																									zOTU11967	Firmicutes;Clostridia;Clostridiales;Ruminococcaceae;Caproiciproducens;Caproiciproducens_unclassified
																									zOTU827	Firmicutes;Clostridia;Clostridiales;Lachnospiraceae;Blautia;Blautia_wexlerae
																									zOTU27783	Firmicutes;Clostridia;Clostridiales;Ruminococcaceae;Hydrogenoanaerobacterium;EF400541_s
																									zOTU20844	Actinobacteria;Actinobacteria_c;Bifidobacteriales;Bifidobacteriaceae;Bifidobacterium;Bifidobacterium_longum
																									zOTU3591	Firmicutes;Clostridia;Clostridiales;Lachnospiraceae;Blautia;Blautia_faecis
																									zOTU15329	Firmicutes;Clostridia;Clostridiales;Lachnospiraceae;Murimonas;PAC000196_s
																									zOTU42171	Firmicutes;Clostridia;Clostridiales;Ruminococcaceae;Sporobacter;Sporobacter_unclassified
																									zOTU36572	Bacteroidetes;Bacteroidia;Bacteroidales;Rikenellaceae;Alistipes;Alistipes_obesi
																									zOTU9345	Actinobacteria;Coriobacteriia;Coriobacteriales;Coriobacteriaceae;Adlercreutzia;Asaccharobacter_celatus
																									zOTU20749	Firmicutes;Clostridia;Clostridiales;Ruminococcaceae;Caproiciproducens;Caproiciproducens_unclassified
																									zOTU22206	Firmicutes;Clostridia;Clostridiales;Ruminococcaceae;Caproiciproducens;Caproiciproducens_unclassified
																									zOTU1562	Firmicutes;Clostridia;Clostridiales;Lachnospiraceae;Eubacterium_g4;Eubacterium_ventriosum
																									zOTU33101	Firmicutes;Clostridia;Clostridiales;Ruminococcaceae;Oscillibacter;HQ400012_s
																									zOTU27972	Firmicutes;Clostridia;Clostridiales;Ruminococcaceae;Pseudoflavonifractor;GQ158591_s
																									zOTU29597	Firmicutes;Clostridia;Clostridiales;Ruminococcaceae;Caproiciproducens;Caproiciproducens_unclassified
																									zOTU3781	Firmicutes;Clostridia;Clostridiales;Lachnospiraceae;Eubacterium_g17;EF403072_s
																									zOTU3569	Firmicutes;Clostridia;Clostridiales;Lachnospiraceae;Eubacterium_g17;EF403072_s
																									zOTU5728	Firmicutes;Clostridia;Clostridiales;Lachnospiraceae;Eubacterium_g17;EF403072_s
																									zOTU6991	Firmicutes;Clostridia;Clostridiales;Lachnospiraceae;Eubacterium_g17;EF403072_s
																									zOTU9898	Actinobacteria;Actinobacteria_c;Bifidobacteriales;Bifidobacteriaceae;Bifidobacterium;Bifidobacterium_kashiwanohense
																									zOTU11320	Actinobacteria;Actinobacteria_c;Bifidobacteriales;Bifidobacteriaceae;Bifidobacterium;Bifidobacterium_kashiwanohense
																									zOTU29670	Firmicutes;Clostridia;Clostridiales;Lachnospiraceae;Eubacterium_g20;AM696716_s
																									zOTU30040	Firmicutes;Clostridia;Clostridiales;Ruminococcaceae;Butyricicoccus;Butyricicoccus_unclassified
																									zOTU13084	Actinobacteria;Actinobacteria_c;Bifidobacteriales;Bifidobacteriaceae;Bifidobacterium;Bifidobacterium_kashiwanohense
																									zOTU27608	Firmicutes;Clostridia;Clostridiales;Ruminococcaceae;JN713389_g;JN713389_g_unclassified
																									zOTU31649	Firmicutes;Clostridia;Clostridiales;Ruminococcaceae;Butyricicoccus;Butyricicoccus_unclassified
																									zOTU33679	Firmicutes;Clostridia;Clostridiales;Ruminococcaceae;Butyricicoccus;Butyricicoccus_unclassified
																									zOTU43468	Firmicutes;Clostridia;Clostridiales;Ruminococcaceae;Sporobacter;HQ716520_s
																									zOTU7471	Firmicutes;Clostridia;Clostridiales;Ruminococcaceae;Faecalibacterium;Faecalibacterium_unclassified
																									zOTU30352	Bacteroidetes;Bacteroidia;Bacteroidales;Rikenellaceae;Alistipes;Alistipes_obesi
																									zOTU15220	Firmicutes;Clostridia;Clostridiales;Ruminococcaceae;Caproiciproducens;Caproiciproducens_unclassified
																									zOTU258	Bacteroidetes;Bacteroidia;Bacteroidales;Bacteroidaceae;Bacteroides;Bacteroides_xylanisolvens
																									zOTU17743	Firmicutes;Clostridia;Clostridiales;Ruminococcaceae;Caproiciproducens;Caproiciproducens_unclassified
																									zOTU15489	Firmicutes;Clostridia;Clostridiales;Lachnospiraceae;Murimonas;PAC000196_s
																									zOTU20058	Firmicutes;Clostridia;Clostridiales;Lachnospiraceae;Murimonas;PAC000196_s
																									zOTU23719	Firmicutes;Clostridia;Clostridiales;Lachnospiraceae;Murimonas;PAC000196_s
																									zOTU15627	Bacteroidetes;Bacteroidia;Bacteroidales;Odoribacteraceae;Odoribacter;Odoribacter_splanchnicus
																									zOTU20508	Firmicutes;Clostridia;Clostridiales;Lachnospiraceae;Murimonas;PAC000196_s
																									zOTU27331	Bacteroidetes;Bacteroidia;Bacteroidales;Rikenellaceae;Alistipes;Alistipes_obesi
																									zOTU1066	Firmicutes;Clostridia;Clostridiales;Lachnospiraceae;Blautia;Blautia_unclassified
																									zOTU32279	Firmicutes;Clostridia;Clostridiales;Lachnospiraceae;Coprococcus;AAYW_s
																									zOTU23375	Firmicutes;Clostridia;Clostridiales;Lachnospiraceae;Coprococcus;AAYW_s
																									zOTU38946	Firmicutes;Clostridia;Clostridiales;Lachnospiraceae;Coprococcus;AAYW_s
																									zOTU11426	Bacteroidetes;Bacteroidia;Bacteroidales;Prevotellaceae;Paraprevotella;Paraprevotella_clara
																									zOTU28364	Firmicutes;Clostridia;Clostridiales;Lachnospiraceae;Coprococcus;AAYW_s
																									zOTU26494	Firmicutes;Clostridia;Clostridiales;Lachnospiraceae;Coprococcus;AAYW_s
																									zOTU22357	Firmicutes;Clostridia;Clostridiales;Ruminococcaceae;Eubacterium_g8;EF405062_s
																									zOTU39467	Firmicutes;Clostridia;Clostridiales;Lachnospiraceae;Coprococcus;AAYW_s
																									zOTU34775	Firmicutes;Clostridia;Clostridiales;Lachnospiraceae;Coprococcus;AAYW_s
																									zOTU33022	Firmicutes;Clostridia;Clostridiales;Lachnospiraceae;Coprococcus;AAYW_s
																									zOTU27409	Firmicutes;Clostridia;Clostridiales;Lachnospiraceae;Coprococcus;AAYW_s
																									zOTU436	Bacteroidetes;Bacteroidia;Bacteroidales;Bacteroidaceae;Bacteroides;Bacteroides_ovatus
																									zOTU41998	Firmicutes;Clostridia;Clostridiales;Lachnospiraceae;Coprococcus;AAYW_s
																									zOTU24963	Firmicutes;Clostridia;Clostridiales;Lachnospiraceae;Coprococcus;AAYW_s
																									zOTU10596	Actinobacteria;Coriobacteriia;Coriobacteriales;Coriobacteriaceae;Adlercreutzia;Asaccharobacter_celatus
																									zOTU12734	Bacteroidetes;Bacteroidia;Bacteroidales;Prevotellaceae;Paraprevotella;Paraprevotella_clara
																									zOTU46725	Firmicutes;Clostridia;Clostridiales;Lachnospiraceae;Coprococcus;AAYW_s
																									zOTU43881	Firmicutes;Clostridia;Clostridiales;Lachnospiraceae;Coprococcus;AAYW_s
																									zOTU33535	Firmicutes;Clostridia;Clostridiales;Lachnospiraceae;Coprococcus;AAYW_s
																									zOTU34783	Firmicutes;Clostridia;Clostridiales;Lachnospiraceae;Coprococcus;AAYW_s
																									zOTU44830	Firmicutes;Clostridia;Clostridiales;Lachnospiraceae;Coprococcus;AAYW_s
																									zOTU12342	Firmicutes;Clostridia;Clostridiales;Ruminococcaceae;Caproiciproducens;Caproiciproducens_unclassified
																									zOTU10125	Actinobacteria;Coriobacteriia;Coriobacteriales;Coriobacteriaceae;Adlercreutzia;Asaccharobacter_celatus
																									zOTU13269	Firmicutes;Clostridia;Clostridiales;Ruminococcaceae;Oscillibacter;HQ400012_s
																									zOTU16666	Firmicutes;Clostridia;Clostridiales;Ruminococcaceae;Oscillibacter;HQ400012_s
																									zOTU12803	Actinobacteria;Coriobacteriia;Coriobacteriales;Coriobacteriaceae;Adlercreutzia;Asaccharobacter_celatus
																									zOTU16888	Firmicutes;Clostridia;Clostridiales;Lachnospiraceae;Murimonas;PAC000196_s
																									zOTU44654	Firmicutes;Clostridia;Clostridiales;Lachnospiraceae;Coprococcus;AAYW_s
																									zOTU15070	Firmicutes;Clostridia;Clostridiales;Ruminococcaceae;Caproiciproducens;Caproiciproducens_unclassified
																									zOTU32581	Firmicutes;Clostridia;Clostridiales;Ruminococcaceae;Faecalibacterium;Faecalibacterium_unclassified
																									zOTU32814	Bacteroidetes;Bacteroidia;Bacteroidales;Rikenellaceae;Alistipes;Alistipes_obesi
																									zOTU19205	Firmicutes;Clostridia;Clostridiales;Ruminococcaceae;Pseudoflavonifractor;EF400624_s
																									zOTU11733	Firmicutes;Clostridia;Clostridiales;Lachnospiraceae;Ruminococcus_g4;Ruminococcus_faecis
	H		Human
	M		Mouse
	PC		Pancreatic cancer patient
	CTRL		Healthy volunteer
	Only the taxa whose relative abundance was above the median in at least four of 5 PC or four of 5 CTRL subjects are presented

## Sheet: Supplemental Table 5
	Supplemental Table 5: Taxa differentially abundant between mice transplanted from pancreatic cancer patients and those transplanted from healthy controls
	Day after transplantation		5	5	10	10	15	15	30	30
	Subgroup of mice		A	B	A	B	A	B	A	B
	Class														Negativicutes
												X			Bacilli
	Order														Acidaminococcales
												X			Lactobacillales
	Family														Acidaminococcaceae
															Odoribacteraceae
	Genus														Anaerofustis
															Clostridium_g21
												X			Clostridium_g24
															EF405415_g
															Lactonifactor
															Phascolarctobacterium
															Agathobacter
												X			Coriobacteriaceae_unclassified
															JN162689_g
															Lachnospiraceae_unclassified
												X			Murimonas
															Ruminococcus
															Ruminococcus_g2
	Species														EF405415_s
															FJ371693_s
															Alistipes_ihumii
												X			Clostridium_bolteae
												X			Clostridium_g24_unclassified
												X			Clostridium_scindens
															DS990270_s
												X			Phascolarctobacterium_faecium
															Anaerofustis_stercorihominis
															Bacteroides_xylanisolvens
															Lactonifactor_longoviformis
															Blautia_faecis
												X			Coriobacteriaceae_unclassified
															GQ896617_s
															HF545616_s
															JN162689_s
															Ruminococcus_bromii
												X			Alistipes_obesi
															Dorea_longicatena
															EF401403_s
															LN913006_s
												X			PAC000196_s
															Agathobacter_rectalis
															Lachnospiraceae_unclassified
	zOTU													zOTU5	Bacteroidetes;Bacteroidia;Bacteroidales;Bacteroidaceae;Bacteroides;Bacteroides_xylanisolvens
														zOTU7	Bacteroidetes;Bacteroidia;Bacteroidales;Bacteroidaceae;Bacteroides;Bacteroides_xylanisolvens
														zOTU6	Bacteroidetes;Bacteroidia;Bacteroidales;Bacteroidaceae;Bacteroides;Bacteroides_xylanisolvens
														zOTU8	Bacteroidetes;Bacteroidia;Bacteroidales;Bacteroidaceae;Bacteroides;Bacteroides_xylanisolvens
														zOTU28	Bacteroidetes;Bacteroidia;Bacteroidales;Bacteroidaceae;Bacteroides;Bacteroides_xylanisolvens
														zOTU72	Bacteroidetes;Bacteroidia;Bacteroidales;Bacteroidaceae;Bacteroides;Bacteroides_xylanisolvens
														zOTU151	Bacteroidetes;Bacteroidia;Bacteroidales;Bacteroidaceae;Bacteroides;Bacteroides_xylanisolvens
														zOTU9501	Bacteroidetes;Bacteroidia;Bacteroidales;Bacteroidaceae;Bacteroides;FJ371693_s
														zOTU10503	Bacteroidetes;Bacteroidia;Bacteroidales;Bacteroidaceae;Bacteroides;FJ371693_s
														zOTU12170	Bacteroidetes;Bacteroidia;Bacteroidales;Bacteroidaceae;Bacteroides;FJ371693_s
												X		zOTU959	Bacteroidetes;Bacteroidia;Bacteroidales;Rikenellaceae;Alistipes;Alistipes_finegoldii
												X		zOTU20760	Bacteroidetes;Bacteroidia;Bacteroidales;Rikenellaceae;Alistipes;Alistipes_ihumii
														zOTU9213	Firmicutes;Clostridia;Clostridiales;Lachnospiraceae;AY305316_g;EF402180_s
												X		zOTU9370	Firmicutes;Clostridia;Clostridiales;Lachnospiraceae;AY305316_g;EF402180_s
												X		zOTU10240	Firmicutes;Clostridia;Clostridiales;Lachnospiraceae;AY305316_g;EF402180_s
														zOTU13692	Firmicutes;Clostridia;Clostridiales;Lachnospiraceae;AY305316_g;EF402180_s
												X		zOTU11268	Firmicutes;Clostridia;Clostridiales;Lachnospiraceae;AY305316_g;EF402180_s
												X		zOTU8292	Firmicutes;Clostridia;Clostridiales;Lachnospiraceae;AY305316_g;EF402180_s
														zOTU11083	Firmicutes;Clostridia;Clostridiales;Lachnospiraceae;AY305316_g;EF402180_s
														zOTU10294	Firmicutes;Clostridia;Clostridiales;Lachnospiraceae;AY305316_g;EF402180_s
														zOTU13717	Firmicutes;Clostridia;Clostridiales;Lachnospiraceae;AY305316_g;EF402180_s
														zOTU8588	Firmicutes;Clostridia;Clostridiales;Lachnospiraceae;Clostridium_g21;Clostridium_scindens
														zOTU12647	Firmicutes;Clostridia;Clostridiales;Lachnospiraceae;Clostridium_g21;Clostridium_scindens
												X		zOTU13002	Firmicutes;Clostridia;Clostridiales;Lachnospiraceae;Clostridium_g21;Clostridium_scindens
														zOTU14751	Firmicutes;Clostridia;Clostridiales;Lachnospiraceae;Clostridium_g21;Clostridium_scindens
												X		zOTU7558	Firmicutes;Clostridia;Clostridiales;Lachnospiraceae;Clostridium_g21;Clostridium_scindens
														zOTU14319	Firmicutes;Clostridia;Clostridiales;Lachnospiraceae;Clostridium_g21;Clostridium_scindens
												X		zOTU6320	Firmicutes;Clostridia;Clostridiales;Lachnospiraceae;Clostridium_g21;Clostridium_scindens
														zOTU9602	Firmicutes;Clostridia;Clostridiales;Lachnospiraceae;Clostridium_g21;Clostridium_scindens
														zOTU8636	Firmicutes;Clostridia;Clostridiales;Lachnospiraceae;Clostridium_g21;Clostridium_scindens
														zOTU9854	Firmicutes;Clostridia;Clostridiales;Lachnospiraceae;Clostridium_g21;Clostridium_scindens
												X		zOTU15280	Firmicutes;Clostridia;Clostridiales;Lachnospiraceae;Clostridium_g21;Clostridium_scindens
														zOTU7873	Firmicutes;Clostridia;Clostridiales;Lachnospiraceae;Clostridium_g21;Clostridium_scindens
														zOTU10268	Firmicutes;Clostridia;Clostridiales;Lachnospiraceae;Clostridium_g21;Clostridium_scindens
												X		zOTU11501	Firmicutes;Clostridia;Clostridiales;Lachnospiraceae;Clostridium_g21;Clostridium_scindens
												X		zOTU16293	Firmicutes;Clostridia;Clostridiales;Lachnospiraceae;Clostridium_g21;Clostridium_scindens
														zOTU6073	Firmicutes;Clostridia;Clostridiales;Lachnospiraceae;Clostridium_g21;Clostridium_scindens
												X		zOTU8727	Firmicutes;Clostridia;Clostridiales;Lachnospiraceae;Clostridium_g21;Clostridium_scindens
												X		zOTU8646	Firmicutes;Clostridia;Clostridiales;Lachnospiraceae;Clostridium_g21;Clostridium_scindens
														zOTU10576	Firmicutes;Clostridia;Clostridiales;Lachnospiraceae;Clostridium_g21;Clostridium_scindens
														zOTU10264	Firmicutes;Clostridia;Clostridiales;Lachnospiraceae;Clostridium_g21;Clostridium_scindens
														zOTU11948	Firmicutes;Clostridia;Clostridiales;Lachnospiraceae;Clostridium_g21;Clostridium_scindens
												X		zOTU12606	Firmicutes;Clostridia;Clostridiales;Lachnospiraceae;Clostridium_g21;Clostridium_scindens
														zOTU16190	Firmicutes;Clostridia;Clostridiales;Lachnospiraceae;Clostridium_g21;Clostridium_scindens
												X		zOTU13272	Firmicutes;Clostridia;Clostridiales;Lachnospiraceae;Clostridium_g21;Clostridium_scindens
														zOTU13034	Firmicutes;Clostridia;Clostridiales;Lachnospiraceae;Clostridium_g21;Clostridium_scindens
														zOTU16658	Firmicutes;Clostridia;Clostridiales;Lachnospiraceae;Clostridium_g21;Clostridium_scindens
														zOTU1164	Firmicutes;Clostridia;Clostridiales;Lachnospiraceae;Clostridium_g24;Clostridium_bolteae
												X		zOTU1437	Firmicutes;Clostridia;Clostridiales;Lachnospiraceae;Clostridium_g24;Clostridium_bolteae
												X		zOTU3653	Firmicutes;Clostridia;Clostridiales;Lachnospiraceae;Clostridium_g24;Clostridium_bolteae
												X		zOTU2495	Firmicutes;Clostridia;Clostridiales;Lachnospiraceae;Clostridium_g24;Clostridium_bolteae
												X		zOTU3612	Firmicutes;Clostridia;Clostridiales;Lachnospiraceae;Clostridium_g24;Clostridium_bolteae
														zOTU2732	Firmicutes;Clostridia;Clostridiales;Lachnospiraceae;Clostridium_g24;Clostridium_bolteae
												X		zOTU621	Firmicutes;Clostridia;Clostridiales;Lachnospiraceae;Clostridium_g24;Clostridium_bolteae
												X		zOTU1620	Firmicutes;Clostridia;Clostridiales;Lachnospiraceae;Clostridium_g24;Clostridium_bolteae
														zOTU5783	Firmicutes;Clostridia;Clostridiales;Lachnospiraceae;Clostridium_g24;Clostridium_bolteae
														zOTU1005	Firmicutes;Clostridia;Clostridiales;Lachnospiraceae;Clostridium_g24;Clostridium_bolteae
														zOTU1261	Firmicutes;Clostridia;Clostridiales;Lachnospiraceae;Clostridium_g24;Clostridium_bolteae
														zOTU1075	Firmicutes;Clostridia;Clostridiales;Lachnospiraceae;Clostridium_g24;Clostridium_bolteae
												X		zOTU1859	Firmicutes;Clostridia;Clostridiales;Lachnospiraceae;Clostridium_g24;Clostridium_bolteae
														zOTU2706	Firmicutes;Clostridia;Clostridiales;Lachnospiraceae;Clostridium_g24;Clostridium_bolteae
												X		zOTU2041	Firmicutes;Clostridia;Clostridiales;Lachnospiraceae;Clostridium_g24;Clostridium_bolteae
														zOTU3245	Firmicutes;Clostridia;Clostridiales;Lachnospiraceae;Clostridium_g24;Clostridium_bolteae
														zOTU4226	Firmicutes;Clostridia;Clostridiales;Lachnospiraceae;Clostridium_g24;Clostridium_bolteae
												X		zOTU2802	Firmicutes;Clostridia;Clostridiales;Lachnospiraceae;Clostridium_g24;Clostridium_bolteae
												X		zOTU563	Firmicutes;Clostridia;Clostridiales;Lachnospiraceae;Clostridium_g24;Clostridium_bolteae
														zOTU868	Firmicutes;Clostridia;Clostridiales;Lachnospiraceae;Clostridium_g24;Clostridium_bolteae
												X		zOTU1110	Firmicutes;Clostridia;Clostridiales;Lachnospiraceae;Clostridium_g24;Clostridium_bolteae
														zOTU950	Firmicutes;Clostridia;Clostridiales;Lachnospiraceae;Clostridium_g24;Clostridium_bolteae
														zOTU2150	Firmicutes;Clostridia;Clostridiales;Lachnospiraceae;Clostridium_g24;Clostridium_bolteae
												X		zOTU2104	Firmicutes;Clostridia;Clostridiales;Lachnospiraceae;Clostridium_g24;Clostridium_bolteae
														zOTU2005	Firmicutes;Clostridia;Clostridiales;Lachnospiraceae;Clostridium_g24;Clostridium_bolteae
														zOTU709	Firmicutes;Clostridia;Clostridiales;Lachnospiraceae;Clostridium_g24;Clostridium_bolteae
														zOTU3047	Firmicutes;Clostridia;Clostridiales;Lachnospiraceae;Clostridium_g24;Clostridium_bolteae
														zOTU1654	Firmicutes;Clostridia;Clostridiales;Lachnospiraceae;Clostridium_g24;Clostridium_g24_unclassified
														zOTU475	Firmicutes;Clostridia;Clostridiales;Lachnospiraceae;Clostridium_g24;Clostridium_g24_unclassified
												X		zOTU999	Firmicutes;Clostridia;Clostridiales;Lachnospiraceae;Clostridium_g24;Clostridium_g24_unclassified
												X		zOTU1799	Firmicutes;Clostridia;Clostridiales;Lachnospiraceae;Clostridium_g24;Clostridium_g24_unclassified
												X		zOTU4115	Firmicutes;Clostridia;Clostridiales;Lachnospiraceae;Clostridium_g24;Clostridium_g24_unclassified
												X		zOTU1458	Firmicutes;Clostridia;Clostridiales;Lachnospiraceae;Clostridium_g24;Clostridium_g24_unclassified
														zOTU3082	Firmicutes;Clostridia;Clostridiales;Lachnospiraceae;Clostridium_g24;Clostridium_g24_unclassified
												X		zOTU1609	Firmicutes;Clostridia;Clostridiales;Lachnospiraceae;Clostridium_g24;Clostridium_g24_unclassified
														zOTU2658	Firmicutes;Clostridia;Clostridiales;Lachnospiraceae;Clostridium_g24;Clostridium_g24_unclassified
														zOTU3471	Firmicutes;Clostridia;Clostridiales;Lachnospiraceae;Clostridium_g24;Clostridium_g24_unclassified
														zOTU2892	Firmicutes;Clostridia;Clostridiales;Lachnospiraceae;Clostridium_g24;Clostridium_g24_unclassified
														zOTU2518	Firmicutes;Clostridia;Clostridiales;Lachnospiraceae;Clostridium_g24;Clostridium_g24_unclassified
														zOTU10749	Firmicutes;Clostridia;Clostridiales;Lachnospiraceae;Clostridium_g24;DS990270_s
														zOTU16084	Firmicutes;Clostridia;Clostridiales;Lachnospiraceae;EF405415_g;EF405415_s
												X		zOTU21018	Firmicutes;Clostridia;Clostridiales;Lachnospiraceae;EF405415_g;EF405415_s
														zOTU27703	Firmicutes;Clostridia;Clostridiales;Ruminococcaceae;Hydrogenoanaerobacterium;EF400541_s
												X		zOTU27305	Firmicutes;Clostridia;Clostridiales;Ruminococcaceae;Hydrogenoanaerobacterium;EF400541_s
														zOTU29584	Firmicutes;Clostridia;Clostridiales;Ruminococcaceae;Hydrogenoanaerobacterium;EF400541_s
												X		zOTU25244	Firmicutes;Clostridia;Clostridiales;Ruminococcaceae;Hydrogenoanaerobacterium;EF400541_s
														zOTU22380	Firmicutes;Clostridia;Clostridiales;Ruminococcaceae;Ruminococcaceae_unclassified;Ruminococcaceae_unclassified
														zOTU960	Firmicutes;Negativicutes;Acidaminococcales;Acidaminococcaceae;Phascolarctobacterium;Phascolarctobacterium_faecium
												X		zOTU1301	Firmicutes;Negativicutes;Acidaminococcales;Acidaminococcaceae;Phascolarctobacterium;Phascolarctobacterium_faecium
												X		zOTU551	Firmicutes;Negativicutes;Acidaminococcales;Acidaminococcaceae;Phascolarctobacterium;Phascolarctobacterium_faecium
														zOTU624	Firmicutes;Negativicutes;Acidaminococcales;Acidaminococcaceae;Phascolarctobacterium;Phascolarctobacterium_faecium
														zOTU1149	Firmicutes;Negativicutes;Acidaminococcales;Acidaminococcaceae;Phascolarctobacterium;Phascolarctobacterium_faecium
												X		zOTU1784	Firmicutes;Negativicutes;Acidaminococcales;Acidaminococcaceae;Phascolarctobacterium;Phascolarctobacterium_faecium
												X		zOTU1428	Firmicutes;Negativicutes;Acidaminococcales;Acidaminococcaceae;Phascolarctobacterium;Phascolarctobacterium_faecium
												X		zOTU1489	Firmicutes;Negativicutes;Acidaminococcales;Acidaminococcaceae;Phascolarctobacterium;Phascolarctobacterium_faecium
														zOTU1297	Firmicutes;Negativicutes;Acidaminococcales;Acidaminococcaceae;Phascolarctobacterium;Phascolarctobacterium_faecium
														zOTU980	Firmicutes;Negativicutes;Acidaminococcales;Acidaminococcaceae;Phascolarctobacterium;Phascolarctobacterium_faecium
														zOTU1938	Firmicutes;Negativicutes;Acidaminococcales;Acidaminococcaceae;Phascolarctobacterium;Phascolarctobacterium_faecium
												X		zOTU4679	Firmicutes;Negativicutes;Acidaminococcales;Acidaminococcaceae;Phascolarctobacterium;Phascolarctobacterium_faecium
												X		zOTU1751	Firmicutes;Negativicutes;Acidaminococcales;Acidaminococcaceae;Phascolarctobacterium;Phascolarctobacterium_faecium
														zOTU2847	Firmicutes;Negativicutes;Acidaminococcales;Acidaminococcaceae;Phascolarctobacterium;Phascolarctobacterium_faecium
												X		zOTU2851	Firmicutes;Negativicutes;Acidaminococcales;Acidaminococcaceae;Phascolarctobacterium;Phascolarctobacterium_faecium
												X		zOTU524	Firmicutes;Negativicutes;Acidaminococcales;Acidaminococcaceae;Phascolarctobacterium;Phascolarctobacterium_faecium
														zOTU1498	Firmicutes;Negativicutes;Acidaminococcales;Acidaminococcaceae;Phascolarctobacterium;Phascolarctobacterium_faecium
												X		zOTU2991	Firmicutes;Negativicutes;Acidaminococcales;Acidaminococcaceae;Phascolarctobacterium;Phascolarctobacterium_faecium
														zOTU2502	Firmicutes;Negativicutes;Acidaminococcales;Acidaminococcaceae;Phascolarctobacterium;Phascolarctobacterium_faecium
														zOTU3729	Firmicutes;Negativicutes;Acidaminococcales;Acidaminococcaceae;Phascolarctobacterium;Phascolarctobacterium_faecium
														zOTU635	Firmicutes;Negativicutes;Acidaminococcales;Acidaminococcaceae;Phascolarctobacterium;Phascolarctobacterium_faecium
												X		zOTU1114	Firmicutes;Negativicutes;Acidaminococcales;Acidaminococcaceae;Phascolarctobacterium;Phascolarctobacterium_faecium
												X		zOTU1736	Firmicutes;Negativicutes;Acidaminococcales;Acidaminococcaceae;Phascolarctobacterium;Phascolarctobacterium_faecium
														zOTU1453	Firmicutes;Negativicutes;Acidaminococcales;Acidaminococcaceae;Phascolarctobacterium;Phascolarctobacterium_faecium
														zOTU1133	Firmicutes;Negativicutes;Acidaminococcales;Acidaminococcaceae;Phascolarctobacterium;Phascolarctobacterium_faecium
														zOTU2664	Firmicutes;Negativicutes;Acidaminococcales;Acidaminococcaceae;Phascolarctobacterium;Phascolarctobacterium_faecium
														zOTU2177	Firmicutes;Negativicutes;Acidaminococcales;Acidaminococcaceae;Phascolarctobacterium;Phascolarctobacterium_faecium
														zOTU2466	Firmicutes;Negativicutes;Acidaminococcales;Acidaminococcaceae;Phascolarctobacterium;Phascolarctobacterium_faecium
												X		zOTU1948	Firmicutes;Negativicutes;Acidaminococcales;Acidaminococcaceae;Phascolarctobacterium;Phascolarctobacterium_faecium
												X		zOTU2902	Firmicutes;Negativicutes;Acidaminococcales;Acidaminococcaceae;Phascolarctobacterium;Phascolarctobacterium_faecium
														zOTU5208	Firmicutes;Negativicutes;Acidaminococcales;Acidaminococcaceae;Phascolarctobacterium;Phascolarctobacterium_faecium
														zOTU2839	Firmicutes;Negativicutes;Acidaminococcales;Acidaminococcaceae;Phascolarctobacterium;Phascolarctobacterium_faecium
												X		zOTU3636	Firmicutes;Negativicutes;Acidaminococcales;Acidaminococcaceae;Phascolarctobacterium;Phascolarctobacterium_faecium
												X		zOTU2402	Firmicutes;Negativicutes;Acidaminococcales;Acidaminococcaceae;Phascolarctobacterium;Phascolarctobacterium_faecium
														zOTU1176	Firmicutes;Negativicutes;Acidaminococcales;Acidaminococcaceae;Phascolarctobacterium;Phascolarctobacterium_faecium
												X		zOTU1311	Firmicutes;Negativicutes;Acidaminococcales;Acidaminococcaceae;Phascolarctobacterium;Phascolarctobacterium_faecium
														zOTU2966	Firmicutes;Negativicutes;Acidaminococcales;Acidaminococcaceae;Phascolarctobacterium;Phascolarctobacterium_faecium
												X		zOTU6481	Firmicutes;Negativicutes;Acidaminococcales;Acidaminococcaceae;Phascolarctobacterium;Phascolarctobacterium_faecium
														zOTU9669	Actinobacteria;Coriobacteriia;Coriobacteriales;Coriobacteriaceae;Adlercreutzia;Asaccharobacter_celatus
														zOTU17724	Actinobacteria;Coriobacteriia;Coriobacteriales;Coriobacteriaceae;Adlercreutzia;Asaccharobacter_celatus
														zOTU14988	Actinobacteria;Coriobacteriia;Coriobacteriales;Coriobacteriaceae;Adlercreutzia;Asaccharobacter_celatus
														zOTU20031	Actinobacteria;Coriobacteriia;Coriobacteriales;Coriobacteriaceae;Adlercreutzia;Asaccharobacter_celatus
														zOTU22863	Actinobacteria;Coriobacteriia;Coriobacteriales;Coriobacteriaceae;Adlercreutzia;Asaccharobacter_celatus
												X		zOTU10596	Actinobacteria;Coriobacteriia;Coriobacteriales;Coriobacteriaceae;Adlercreutzia;Asaccharobacter_celatus
												X		zOTU12803	Actinobacteria;Coriobacteriia;Coriobacteriales;Coriobacteriaceae;Adlercreutzia;Asaccharobacter_celatus
														zOTU13373	Actinobacteria;Coriobacteriia;Coriobacteriales;Coriobacteriaceae;Adlercreutzia;Asaccharobacter_celatus
														zOTU11061	Actinobacteria;Coriobacteriia;Coriobacteriales;Coriobacteriaceae;Adlercreutzia;Asaccharobacter_celatus
														zOTU13412	Actinobacteria;Coriobacteriia;Coriobacteriales;Coriobacteriaceae;Adlercreutzia;Asaccharobacter_celatus
														zOTU15844	Actinobacteria;Coriobacteriia;Coriobacteriales;Coriobacteriaceae;Adlercreutzia;Asaccharobacter_celatus
														zOTU16354	Actinobacteria;Coriobacteriia;Coriobacteriales;Coriobacteriaceae;Adlercreutzia;Asaccharobacter_celatus
														zOTU18121	Actinobacteria;Coriobacteriia;Coriobacteriales;Coriobacteriaceae;Adlercreutzia;Asaccharobacter_celatus
												X		zOTU10908	Actinobacteria;Coriobacteriia;Coriobacteriales;Coriobacteriaceae;Adlercreutzia;Asaccharobacter_celatus
														zOTU13406	Actinobacteria;Coriobacteriia;Coriobacteriales;Coriobacteriaceae;Adlercreutzia;Asaccharobacter_celatus
														zOTU12990	Actinobacteria;Coriobacteriia;Coriobacteriales;Coriobacteriaceae;Adlercreutzia;Asaccharobacter_celatus
														zOTU16809	Actinobacteria;Coriobacteriia;Coriobacteriales;Coriobacteriaceae;Adlercreutzia;Asaccharobacter_celatus
														zOTU17811	Actinobacteria;Coriobacteriia;Coriobacteriales;Coriobacteriaceae;Adlercreutzia;Asaccharobacter_celatus
														zOTU17670	Actinobacteria;Coriobacteriia;Coriobacteriales;Coriobacteriaceae;Adlercreutzia;Asaccharobacter_celatus
														zOTU30810	Actinobacteria;Coriobacteriia;Coriobacteriales;Coriobacteriaceae;Adlercreutzia;Asaccharobacter_celatus
														zOTU26046	Actinobacteria;Coriobacteriia;Coriobacteriales;Coriobacteriaceae;Coriobacteriaceae_unclassified;Coriobacteriaceae_unclassified
														zOTU30463	Actinobacteria;Coriobacteriia;Coriobacteriales;Coriobacteriaceae;Coriobacteriaceae_unclassified;Coriobacteriaceae_unclassified
														zOTU29693	Actinobacteria;Coriobacteriia;Coriobacteriales;Coriobacteriaceae;JN162689_g;JN162689_s
														zOTU9674	Bacteroidetes;Bacteroidia;Bacteroidales;Prevotellaceae;Paraprevotella;Paraprevotella_clara
												X		zOTU11426	Bacteroidetes;Bacteroidia;Bacteroidales;Prevotellaceae;Paraprevotella;Paraprevotella_clara
												X		zOTU12734	Bacteroidetes;Bacteroidia;Bacteroidales;Prevotellaceae;Paraprevotella;Paraprevotella_clara
														zOTU13123	Bacteroidetes;Bacteroidia;Bacteroidales;Prevotellaceae;Paraprevotella;Paraprevotella_clara
												X		zOTU22987	Bacteroidetes;Bacteroidia;Bacteroidales;Rikenellaceae;Alistipes;Alistipes_obesi
												X		zOTU22639	Bacteroidetes;Bacteroidia;Bacteroidales;Rikenellaceae;Alistipes;Alistipes_obesi
														zOTU2059	Bacteroidetes;Bacteroidia;Bacteroidales;Rikenellaceae;Alistipes;Alistipes_onderdonkii
														zOTU596	Bacteroidetes;Bacteroidia;Bacteroidales;Rikenellaceae;Alistipes;GQ896617_s
												X		zOTU736	Bacteroidetes;Bacteroidia;Bacteroidales;Rikenellaceae;Alistipes;GQ896617_s
														zOTU704	Bacteroidetes;Bacteroidia;Bacteroidales;Rikenellaceae;Alistipes;GQ896617_s
														zOTU789	Bacteroidetes;Bacteroidia;Bacteroidales;Rikenellaceae;Alistipes;GQ896617_s
														zOTU3147	Firmicutes;Clostridia;Clostridiales;Lachnospiraceae;Agathobacter;Agathobacter_rectalis
												X		zOTU2736	Firmicutes;Clostridia;Clostridiales;Lachnospiraceae;Agathobacter;Agathobacter_rectalis
														zOTU4442	Firmicutes;Clostridia;Clostridiales;Lachnospiraceae;Agathobacter;Agathobacter_rectalis
														zOTU2183	Firmicutes;Clostridia;Clostridiales;Lachnospiraceae;Blautia;Blautia_faecis
												X		zOTU526	Firmicutes;Clostridia;Clostridiales;Lachnospiraceae;Blautia;Blautia_faecis
														zOTU2155	Firmicutes;Clostridia;Clostridiales;Lachnospiraceae;Blautia;Blautia_faecis
												X		zOTU720	Firmicutes;Clostridia;Clostridiales;Lachnospiraceae;Blautia;Blautia_faecis
												X		zOTU749	Firmicutes;Clostridia;Clostridiales;Lachnospiraceae;Blautia;Blautia_faecis
												X		zOTU1099	Firmicutes;Clostridia;Clostridiales;Lachnospiraceae;Blautia;Blautia_faecis
												X		zOTU2105	Firmicutes;Clostridia;Clostridiales;Lachnospiraceae;Blautia;Blautia_faecis
												X		zOTU1420	Firmicutes;Clostridia;Clostridiales;Lachnospiraceae;Blautia;Blautia_faecis
														zOTU2392	Firmicutes;Clostridia;Clostridiales;Lachnospiraceae;Blautia;Blautia_faecis
														zOTU2755	Firmicutes;Clostridia;Clostridiales;Lachnospiraceae;Blautia;Blautia_faecis
														zOTU967	Firmicutes;Clostridia;Clostridiales;Lachnospiraceae;Blautia;Blautia_faecis
														zOTU1464	Firmicutes;Clostridia;Clostridiales;Lachnospiraceae;Blautia;Blautia_faecis
														zOTU1743	Firmicutes;Clostridia;Clostridiales;Lachnospiraceae;Blautia;Blautia_faecis
												X		zOTU1324	Firmicutes;Clostridia;Clostridiales;Lachnospiraceae;Blautia;Blautia_unclassified
												X		zOTU1369	Firmicutes;Clostridia;Clostridiales;Lachnospiraceae;Blautia;Blautia_unclassified
														zOTU1683	Firmicutes;Clostridia;Clostridiales;Lachnospiraceae;Blautia;Blautia_unclassified
												X		zOTU1624	Firmicutes;Clostridia;Clostridiales;Lachnospiraceae;Blautia;Blautia_unclassified
														zOTU554	Firmicutes;Clostridia;Clostridiales;Lachnospiraceae;Blautia;LN913006_s
														zOTU555	Firmicutes;Clostridia;Clostridiales;Lachnospiraceae;Blautia;LN913006_s
														zOTU682	Firmicutes;Clostridia;Clostridiales;Lachnospiraceae;Blautia;LN913006_s
														zOTU397	Firmicutes;Clostridia;Clostridiales;Lachnospiraceae;Blautia;LN913006_s
														zOTU613	Firmicutes;Clostridia;Clostridiales;Lachnospiraceae;Blautia;LN913006_s
														zOTU380	Firmicutes;Clostridia;Clostridiales;Lachnospiraceae;Blautia;LN913006_s
														zOTU189	Firmicutes;Clostridia;Clostridiales;Lachnospiraceae;Blautia;LN913006_s
														zOTU334	Firmicutes;Clostridia;Clostridiales;Lachnospiraceae;Blautia;LN913006_s
														zOTU836	Firmicutes;Clostridia;Clostridiales;Lachnospiraceae;Blautia;LN913006_s
														zOTU652	Firmicutes;Clostridia;Clostridiales;Lachnospiraceae;Blautia;LN913006_s
														zOTU703	Firmicutes;Clostridia;Clostridiales;Lachnospiraceae;Blautia;LN913006_s
														zOTU1178	Firmicutes;Clostridia;Clostridiales;Lachnospiraceae;Blautia;LN913006_s
														zOTU140	Firmicutes;Clostridia;Clostridiales;Lachnospiraceae;Blautia;LN913006_s
														zOTU168	Firmicutes;Clostridia;Clostridiales;Lachnospiraceae;Blautia;LN913006_s
														zOTU838	Firmicutes;Clostridia;Clostridiales;Lachnospiraceae;Blautia;LN913006_s
														zOTU370	Firmicutes;Clostridia;Clostridiales;Lachnospiraceae;Blautia;LN913006_s
														zOTU393	Firmicutes;Clostridia;Clostridiales;Lachnospiraceae;Blautia;LN913006_s
														zOTU832	Firmicutes;Clostridia;Clostridiales;Lachnospiraceae;Blautia;LN913006_s
												X		zOTU1242	Firmicutes;Clostridia;Clostridiales;Lachnospiraceae;Blautia;LN913006_s
														zOTU865	Firmicutes;Clostridia;Clostridiales;Lachnospiraceae;Blautia;LN913006_s
														zOTU1116	Firmicutes;Clostridia;Clostridiales;Lachnospiraceae;Blautia;LN913006_s
														zOTU1506	Firmicutes;Clostridia;Clostridiales;Lachnospiraceae;Blautia;LN913006_s
												X		zOTU1492	Firmicutes;Clostridia;Clostridiales;Lachnospiraceae;Blautia;LN913006_s
														zOTU2862	Firmicutes;Clostridia;Clostridiales;Lachnospiraceae;Blautia;LN913006_s
														zOTU3137	Firmicutes;Clostridia;Clostridiales;Lachnospiraceae;Dorea;Dorea_longicatena
														zOTU3326	Firmicutes;Clostridia;Clostridiales;Lachnospiraceae;Dorea;Dorea_longicatena
														zOTU2247	Firmicutes;Clostridia;Clostridiales;Lachnospiraceae;Dorea;Dorea_longicatena
														zOTU2014	Firmicutes;Clostridia;Clostridiales;Lachnospiraceae;Dorea;Dorea_longicatena
														zOTU5273	Firmicutes;Clostridia;Clostridiales;Lachnospiraceae;Dorea;Dorea_longicatena
												X		zOTU19228	Firmicutes;Clostridia;Clostridiales;Lachnospiraceae;Murimonas;PAC000196_s
												X		zOTU19765	Firmicutes;Clostridia;Clostridiales;Lachnospiraceae;Murimonas;PAC000196_s
												X		zOTU22032	Firmicutes;Clostridia;Clostridiales;Lachnospiraceae;Murimonas;PAC000196_s
												X		zOTU10697	Firmicutes;Clostridia;Clostridiales;Lachnospiraceae;Murimonas;PAC000196_s
														zOTU17330	Firmicutes;Clostridia;Clostridiales;Ruminococcaceae;Anaerofilum;DQ804487_s
														zOTU28153	Firmicutes;Clostridia;Clostridiales;Ruminococcaceae;Butyricicoccus;Butyricicoccus_unclassified
														zOTU8883	Firmicutes;Clostridia;Clostridiales;Ruminococcaceae;Pseudoflavonifractor;EF400624_s
														zOTU1503	Firmicutes;Clostridia;Clostridiales;Ruminococcaceae;Ruminococcus;HF545616_s
														zOTU1786	Firmicutes;Clostridia;Clostridiales;Ruminococcaceae;Ruminococcus;HF545616_s
														zOTU1792	Firmicutes;Clostridia;Clostridiales;Ruminococcaceae;Ruminococcus;HF545616_s
														zOTU4905	Firmicutes;Clostridia;Clostridiales;Ruminococcaceae;Ruminococcus_g2;Ruminococcus_bromii
														zOTU5322	Firmicutes;Clostridia;Clostridiales;Ruminococcaceae;Ruminococcus_g2;Ruminococcus_bromii
														zOTU5758	Firmicutes;Clostridia;Clostridiales;Ruminococcaceae;Ruminococcus_g2;Ruminococcus_bromii
														zOTU5850	Firmicutes;Clostridia;Clostridiales;Ruminococcaceae;Ruminococcus_g2;Ruminococcus_bromii
														zOTU5597	Firmicutes;Clostridia;Clostridiales;Ruminococcaceae;Ruminococcus_g2;Ruminococcus_bromii
														zOTU5475	Firmicutes;Clostridia;Clostridiales;Ruminococcaceae;Ruminococcus_g2;Ruminococcus_bromii
														zOTU6089	Firmicutes;Clostridia;Clostridiales;Ruminococcaceae;Ruminococcus_g2;Ruminococcus_bromii
														zOTU9361	Firmicutes;Clostridia;Clostridiales;Ruminococcaceae;Ruminococcus_g2;Ruminococcus_bromii
														zOTU3354	Firmicutes;Clostridia;Clostridiales;Ruminococcaceae;Ruminococcus_g2;Ruminococcus_bromii
														zOTU3726	Firmicutes;Clostridia;Clostridiales;Ruminococcaceae;Ruminococcus_g2;Ruminococcus_bromii
												X		zOTU3433	Firmicutes;Clostridia;Clostridiales;Ruminococcaceae;Ruminococcus_g2;Ruminococcus_bromii
												X		zOTU5046	Firmicutes;Clostridia;Clostridiales;Ruminococcaceae;Ruminococcus_g2;Ruminococcus_bromii
														zOTU6835	Firmicutes;Clostridia;Clostridiales;Ruminococcaceae;Ruminococcus_g2;Ruminococcus_bromii
														zOTU7206	Firmicutes;Clostridia;Clostridiales;Ruminococcaceae;Ruminococcus_g2;Ruminococcus_bromii
												X		zOTU8240	Firmicutes;Clostridia;Clostridiales;Ruminococcaceae;Ruminococcus_g2;Ruminococcus_bromii
														zOTU5525	Firmicutes;Clostridia;Clostridiales;Ruminococcaceae;Ruminococcus_g2;Ruminococcus_bromii
														zOTU3106	Firmicutes;Clostridia;Clostridiales;Ruminococcaceae;Ruminococcus_g2;Ruminococcus_bromii
														zOTU4686	Firmicutes;Clostridia;Clostridiales;Ruminococcaceae;Ruminococcus_g2;Ruminococcus_bromii
														zOTU6709	Firmicutes;Clostridia;Clostridiales;Ruminococcaceae;Ruminococcus_g2;Ruminococcus_bromii
												X		zOTU5688	Firmicutes;Clostridia;Clostridiales;Ruminococcaceae;Ruminococcus_g2;Ruminococcus_bromii
														zOTU6309	Firmicutes;Clostridia;Clostridiales;Ruminococcaceae;Ruminococcus_g2;Ruminococcus_bromii
														zOTU5164	Firmicutes;Clostridia;Clostridiales;Ruminococcaceae;Ruminococcus_g2;Ruminococcus_bromii
														zOTU6194	Firmicutes;Clostridia;Clostridiales;Ruminococcaceae;Ruminococcus_g2;Ruminococcus_bromii
														zOTU7871	Firmicutes;Clostridia;Clostridiales;Ruminococcaceae;Ruminococcus_g2;Ruminococcus_bromii
														zOTU8752	Firmicutes;Clostridia;Clostridiales;Ruminococcaceae;Ruminococcus_g2;Ruminococcus_bromii
														zOTU9589	Firmicutes;Clostridia;Clostridiales;Ruminococcaceae;Ruminococcus_g2;Ruminococcus_bromii
														zOTU7788	Firmicutes;Clostridia;Clostridiales;Ruminococcaceae;Ruminococcus_g2;Ruminococcus_bromii
														zOTU6931	Firmicutes;Clostridia;Clostridiales;Ruminococcaceae;Ruminococcus_g2;Ruminococcus_bromii
														zOTU4880	Proteobacteria;Deltaproteobacteria;Desulfovibrionales;Desulfovibrionaceae;Bilophila;Bilophila_wadsworthia
														zOTU1173	Proteobacteria;Deltaproteobacteria;Desulfovibrionales;Desulfovibrionaceae;Bilophila;Bilophila_wadsworthia
														zOTU50	Verrucomicrobia;Verrucomicrobiae;Verrucomicrobiales;Akkermansiaceae;Akkermansia;Akkermansia_muciniphila
														zOTU66	Verrucomicrobia;Verrucomicrobiae;Verrucomicrobiales;Akkermansiaceae;Akkermansia;Akkermansia_muciniphila
														zOTU78	Verrucomicrobia;Verrucomicrobiae;Verrucomicrobiales;Akkermansiaceae;Akkermansia;Akkermansia_muciniphila
														zOTU103	Verrucomicrobia;Verrucomicrobiae;Verrucomicrobiales;Akkermansiaceae;Akkermansia;Akkermansia_muciniphila
												X		zOTU163	Verrucomicrobia;Verrucomicrobiae;Verrucomicrobiales;Akkermansiaceae;Akkermansia;Akkermansia_muciniphila
				Values above the median in at least 4 (of 5) mice transplanted from pancreatic cancer (PC) patients. The test included a subgroup (A or B) of 5 mice transplanted from PC patients and 5 mice tranplanted from healthy volunteers
				Values above the median in at least 4 (of 5) mice transplanted from healthy volunteers. The test included a subgroup (A or B) of 5 mice transplanted from PC patients and 5 mice tranplanted from healthy volunteers
			X	The same trend of changes (increase or decrease) was reported for PC patients vs. healthy volunteers (Supplemental Table 4)
			X	The trend of changes (increase or decrease) was opposite to that reported for PC patients vs. healthy volunteers (Supplemental Table 4)
			Only the taxa with a trend of increase or decrease in at least five (of 8) performed comparisons are presented
